# Supplementary material for: High-entropy alloy Janus artificial enzymes for pH-gated sequential redox therapy of drug-resistant bacterial infection
Source: Nat Commun. 2026 Jan 20;17:1266. doi: 10.1038/s41467-025-68020-9 (PMC12868632; doi:10.1038/s41467-025-68020-9)
Supplement: Supplementary file 4 — Source data [file 41467_2025_68020_MOESM4_ESM.xlsx]

## Sheet: Figure 2
Figure 2c																													Figure 2d				Figure 2h
Pt #35-1358				Fe #52-0513				Cu #04-0836				Co #15-0806				Ni #04-0850				Pt				PtFeCuCoNi					Energy (keV)	Intensuity (kCounts)			Pt 4f of PtFeCuCoNi HEA NPs								Fe 2p of PtFeCuCoNi HEA NPs
Raw Data		Graphing Data		Raw Data		Graphing Data		Raw Data		Graphing Data		Raw Data		Graphing Data		Raw Data		Graphing Data		Raw Data		Graphing Data		Raw Data		Smooth of Raw Data			-0.2475	0			Binding energy (eV)	Raw data	Peak	Peak	Peak	Peak	Background	Envelope	Binding energy (eV)	Raw data	Peak	Peak	Peak	Peak	Peak	Peak	Background
2θ (degree)	Intensity (a.u.)	2θ (degree)	Intensity (a.u.)	2θ (degree)	Intensity (a.u.)	2θ (degree)	Intensity (a.u.)	2θ (degree)	Intensity (a.u.)	2θ (degree)	Intensity (a.u.)	2θ (degree)	Intensity (a.u.)	2θ (degree)	Intensity (a.u.)	2θ (degree)	Intensity (a.u.)	2θ (degree)	Intensity (a.u.)	2θ (degree)	Intensity (a.u.)	2θ (degree)	Intensity (a.u.)	20	100.829	20	102.087		-0.2425	0			87.1	6679.65	6762.32	6762.32	6762.32	6762.32	6762.32	6762.32	740	27294.1	27178.3	27187.4	27178.1	27178.1	27178.1	27178.1	27178.1
40.04	2.25	40.04	101.25	42.758	2.113	42.758	95.085	43.297	2.088	43.297	93.96	44.216	2.0467	44.216	92.1015	44.507	2.034	44.507	91.53	30	34	30	8.5	20.03	113.686	20.03	111.851		-0.2375	0			87	6762.04	6760.95	6760.95	6760.95	6760.95	6760.95	6760.95	739.9	27185.1	27164.4	27173.8	27164.2	27164.2	27164.2	27164.2	27164.2
46.534	1.95	46.534	87.75	49.787	1.8299	49.787	82.3455	50.433	1.808	50.433	81.36	51.522	1.7723	51.522	79.7535	51.846	1.762	51.846	79.29	30.03	36	30.03	9	20.06	115.971	20.06	113.924		-0.2325	0			86.9	6845.27	6751.71	6751.71	6751.71	6751.71	6751.71	6751.71	739.8	27055	27162.8	27172.4	27162.6	27162.6	27162.6	27162.6	27162.6
67.859	1.38	67.859	62.1	73.066	1.294	73.066	58.23	74.13	1.278	74.13	57.51	75.853	1.2532	75.853	56.394	76.37	1.246	76.37	56.07	30.06	34	30.06	8.5	20.09	103.743	20.09	104.414		-0.2275	0			86.8	6866.28	6743.13	6743.13	6743.13	6743.13	6743.13	6743.13	739.7	27122.6	27143.4	27153.3	27143.1	27143.1	27143.1	27143.1	27143.1
81.503	1.18	81.503	53.1	88.539	1.1035	88.539	49.6575	89.931	1.09	89.931	49.05	92.224	1.0688	92.224	48.096	92.944	1.0624	92.944	47.808	30.09	37	30.09	9.25	20.12	96.9429	20.12	99.2963		-0.2225	0			86.7	6719.21	6725.48	6725.48	6725.48	6725.48	6725.48	6725.48	739.6	27483.8	27126.3	27136.4	27126	27126	27126	27126	27126
85.948	1.13	85.948	50.85	93.617	1.0565	93.617	47.5425	95.139	1.0436	95.139	46.962	97.657	1.0233	97.657	46.0485	98.446	1.0172	98.446	45.774	30.12	36	30.12	9	20.15	107.686	20.15	107.931		-0.2175	0			86.6	6801.14	6705.4	6705.4	6705.4	6705.4	6705.4	6705.4	739.5	27141.7	27087.2	27097.7	27086.9	27086.9	27086.9	27086.9	27086.9
117.711	0.9	117.711	40.5	114.674	0.915	114.674	41.175	116.918	0.9038	116.918	40.671					121.93	0.881	121.93	39.645	30.15	33	30.15	8.25	20.18	120.629	20.18	118.14		-0.2125	0			86.5	6718.34	6691.39	6691.39	6691.39	6691.39	6691.39	6691.39	739.4	27517	27040.4	27051.2	27040.1	27040.1	27040.1	27040.1	27040.1
124.596	0.87	124.596	39.15	133.096	0.8396	133.096	37.782	136.507	0.8293	136.507	37.3185					144.669	0.8084	144.669	36.378	30.18	29	30.18	7.25	20.21	117.571	20.21	117.253		-0.2075	0			86.4	6627.41	6679.13	6679.13	6679.13	6679.13	6679.13	6679.13	739.3	27020.2	26993.3	27004.4	26993	26993	26993	26993	26993
				140.517	0.8184	140.517	36.828	144.714	0.8083	144.714	36.3735					155.653	0.788	155.653	35.46	30.21	35	30.21	8.75	20.24	109.343	20.24	111.571		-0.2025	0			86.3	6756.52	6665.39	6665.39	6665.39	6665.39	6665.39	6665.39	739.2	26917.4	26974.1	26985.5	26973.7	26973.7	26973.7	26973.7	26973.7
																				30.24	28	30.24	7	20.27	110.486	20.27	109.369		-0.1975	0			86.2	6679.38	6650.69	6650.69	6650.69	6650.69	6650.69	6650.69	739.1	26731.4	26972.9	26984.6	26972.5	26972.5	26972.5	26972.5	26972.5
																				30.27	33	30.27	8.25	20.3	109.543	20.3	108.713		-0.1925	0			86.1	6745.25	6627.7	6627.7	6627.7	6627.7	6627.7	6627.7	739	26682.6	26968.2	26980.3	26967.8	26967.8	26967.8	26967.9	26967.8
																				30.3	40	30.3	10	20.33	108.086	20.33	110.748		-0.1875	0			86	6802.43	6596.45	6596.45	6596.45	6596.45	6596.45	6596.45	738.9	27626.3	26950.5	26963	26950.1	26950.1	26950.1	26950.2	26950.1
																				30.33	37	30.33	9.25	20.36	117.371	20.36	115.126		-0.1825	0			85.9	6680.68	6570.22	6570.22	6570.22	6570.22	6570.22	6570.22	738.8	27476	26931.3	26944.2	26930.9	26930.9	26930.9	26931	26930.9
																				30.36	30	30.36	7.5	20.39	117.6	20.39	118.234		-0.1775	0			85.8	6522.91	6544.35	6544.35	6544.35	6544.35	6544.35	6544.35	738.7	26881.4	26898.1	26911.3	26897.7	26897.7	26897.7	26897.8	26897.7
																				30.39	35	30.39	8.75	20.42	115.171	20.42	114.285		-0.1725	0			85.7	6560.78	6528.58	6528.58	6528.58	6528.58	6528.58	6528.58	738.6	27167.1	26862.4	26876	26862	26862	26862	26862.1	26862
																				30.42	39	30.42	9.75	20.45	109.086	20.45	110.866		-0.1675	0			85.6	6442.68	6525.11	6525.11	6525.11	6525.11	6525.11	6525.11	738.5	26617.2	26832.2	26846.2	26831.8	26831.8	26831.8	26832	26831.8
																				30.45	39	30.45	9.75	20.48	108.686	20.48	105.776		-0.1625	0			85.5	6499.8	6525.04	6525.04	6525.04	6525.04	6525.04	6525.04	738.4	27252.9	26810.7	26825.1	26810.3	26810.3	26810.3	26810.5	26810.3
																				30.48	35	30.48	8.75	20.51	102.543	20.51	105.607		-0.1575	0			85.4	6599.39	6524.19	6524.19	6524.19	6524.19	6524.19	6524.19	738.3	27005.7	26789	26803.8	26788.5	26788.5	26788.5	26788.9	26788.5
																				30.51	40	30.51	10	20.54	113.171	20.54	113.825		-0.1525	0			85.3	6707.88	6522.34	6522.34	6522.34	6522.34	6522.34	6522.34	738.2	26789.2	26771.2	26786.5	26770.8	26770.8	26770.8	26771.2	26770.8
																				30.54	31	30.54	7.75	20.57	127.343	20.57	125.386		-0.1475	0			85.2	6798.73	6518.87	6518.87	6518.87	6518.87	6518.87	6518.87	738.1	26916.2	26747.3	26763.1	26746.8	26746.8	26746.8	26747.4	26746.8
																				30.57	33	30.57	8.25	20.6	124.2	20.6	121.425		-0.1425	0			85.1	6824.93	6514.18	6514.18	6514.18	6514.18	6514.18	6514.18	738	26771.7	26731.2	26747.4	26730.7	26730.7	26730.7	26731.5	26730.7
																				30.6	25	30.6	6.25	20.63	105.714	20.63	110.647		-0.1375	0			85	6779.65	6509.21	6509.21	6509.21	6509.21	6509.21	6509.21	737.9	26849.9	26726.5	26743.2	26726	26726	26726	26727	26726
																				30.63	35	30.63	8.75	20.66	106.229	20.66	103.309		-0.1325	0			84.9	6641.77	6504.89	6504.89	6504.89	6504.89	6504.89	6504.89	737.8	26502.6	26725.1	26742.3	26724.5	26724.5	26724.5	26725.9	26724.5
																				30.66	27	30.66	6.75	20.69	102.543	20.69	103.603		-0.1275	0			84.8	6530.93	6502.18	6502.18	6502.18	6502.18	6502.18	6502.18	737.7	26643.3	26723.8	26741.5	26723.2	26723.2	26723.2	26724.9	26723.2
																				30.69	24	30.69	6	20.72	105.514	20.72	105.74		-0.1225	0			84.7	6386.26	6499.9	6499.9	6499.9	6499.9	6499.9	6499.9	737.6	26855.3	26722.1	26740.3	26721.5	26721.5	26721.5	26723.7	26721.5
																				30.72	30	30.72	7.5	20.75	113.629	20.75	115.103		-0.1175	0			84.6	6710.97	6498.69	6498.69	6498.69	6498.69	6498.69	6498.69	737.5	27006.3	26719.9	26738.6	26719.3	26719.3	26719.3	26722	26719.3
																				30.75	23	30.75	5.75	20.78	122.743	20.78	118.244		-0.1125	0			84.5	6508.12	6497.98	6497.98	6497.98	6497.98	6497.98	6497.98	737.4	27208.5	26716.9	26736.1	26716.2	26716.2	26716.2	26719.6	26716.2
																				30.78	33	30.78	8.25	20.81	111.514	20.81	114.206		-0.1075	0			84.4	6515.36	6496.8	6496.8	6496.8	6496.8	6496.8	6496.8	737.3	27038.9	26713.6	26733.4	26712.9	26712.9	26712.9	26717.1	26712.9
																				30.81	40	30.81	10	20.84	111.086	20.84	112.122		-0.1025	0			84.3	6641.01	6494.78	6494.78	6494.78	6494.78	6494.78	6494.78	737.2	26792.9	26710.4	26730.8	26709.7	26709.7	26709.7	26715	26709.7
																				30.84	36	30.84	9	20.87	121.2	20.87	121.22		-0.0975	0			84.2	6584.24	6492.89	6492.89	6492.89	6492.89	6492.89	6492.89	737.1	26700.5	26707.4	26728.4	26706.6	26706.6	26706.6	26713.2	26706.6
																				30.87	35	30.87	8.75	20.9	129.514	20.9	127.584		-0.0925	0			84.1	6670.05	6489.85	6489.85	6489.85	6489.85	6489.85	6489.85	737	26942.4	26705	26726.6	26704.2	26704.2	26704.2	26712.3	26704.2
																				30.9	25	30.9	6.25	20.93	123.457	20.93	123.249		-0.0875	0			84	6775.03	6486.54	6486.54	6486.54	6486.54	6486.54	6486.54	736.9	26705	26702.2	26724.4	26701.4	26701.4	26701.4	26711.3	26701.4
																				30.93	26	30.93	6.5	20.96	112.971	20.96	113.349		-0.0825	0			83.9	6566.46	6483.41	6483.41	6483.41	6483.41	6483.41	6483.41	736.8	27270.5	26699.1	26722	26698.3	26698.3	26698.3	26710.5	26698.3
																				30.96	36	30.96	9	20.99	110.429	20.99	113.137		-0.0775	0			83.8	6583.42	6480.48	6480.48	6480.48	6480.48	6480.48	6480.48	736.7	26971.6	26695.3	26718.8	26694.4	26694.4	26694.4	26709.3	26694.4
																				30.99	32	30.99	8	21.02	123.8	21.02	122.38		-0.0725	0			83.7	6519.65	6478.12	6478.12	6478.12	6478.12	6478.12	6478.12	736.6	27194.2	26691	26715.2	26690.1	26690.1	26690.1	26708.1	26690.1
																				31.02	37	31.02	9.25	21.05	129.457	21.05	127.787		-0.0675	0			83.6	6520.38	6477.13	6477.13	6477.13	6477.13	6477.13	6477.13	736.5	27223.1	26686.3	26711.2	26685.4	26685.4	26685.4	26707.2	26685.4
																				31.05	32	31.05	8	21.08	120.343	21.08	119.616		-0.0625	0			83.5	6433.34	6476.29	6476.29	6476.29	6476.29	6476.29	6476.29	736.4	26951.3	26682.2	26707.9	26681.3	26681.3	26681.3	26707.5	26681.3
																				31.08	35	31.08	8.75	21.11	108.886	21.11	113.091		-0.0575	0			83.4	6525.98	6475.45	6475.45	6475.45	6475.45	6475.45	6475.45	736.3	26766.5	26678.4	26704.9	26677.5	26677.5	26677.5	26708.9	26677.5
																				31.11	28	31.11	7	21.14	116	21.14	112.383		-0.0525	0			83.3	6577.09	6473.98	6473.98	6473.98	6473.98	6473.98	6473.98	736.2	26780.7	26674.5	26701.7	26673.5	26673.5	26673.5	26710.9	26673.5
																				31.14	32	31.14	8	21.17	113.543	21.17	114.574		-0.0475	0			83.2	6668.9	6471.48	6471.48	6471.48	6471.48	6471.48	6471.48	736.1	27278.6	26671.1	26699.1	26670.1	26670.1	26670.1	26714.5	26670.1
																				31.17	32	31.17	8	21.2	115.571	21.2	116.441		-0.0425	0			83.1	6761.72	6468.37	6468.37	6468.37	6468.37	6468.37	6468.37	736	26759.7	26667.2	26696.1	26666.2	26666.2	26666.2	26718.6	26666.2
																				31.2	32	31.2	8	21.23	124.114	21.23	124.878		-0.0375	0			83	6570.29	6465.3	6465.3	6465.3	6465.3	6465.3	6465.3	735.9	27290.9	26662.9	26692.5	26661.7	26661.7	26661.7	26723.5	26661.7
																				31.23	28	31.23	7	21.26	131.057	21.26	127.259		-0.0325	0			82.9	6502.38	6462.76	6462.76	6462.76	6462.76	6462.76	6462.76	735.8	27071.3	26658	26688.5	26656.8	26656.8	26656.8	26729.1	26656.8
																				31.26	31	31.26	7.75	21.29	119.371	21.29	121.365		-0.0275	0			82.8	6434.73	6461.18	6461.18	6461.18	6461.18	6461.18	6461.18	735.7	27084	26653.4	26684.9	26652.2	26652.2	26652.2	26736.5	26652.2
																				31.29	34	31.29	8.5	21.32	116.343	21.32	118.699		-0.0225	0			82.7	6427.08	6461.16	6461.16	6461.16	6461.16	6461.16	6461.16	735.6	27008.4	26649	26681.4	26647.7	26647.7	26647.7	26745.5	26647.7
																				31.32	29	31.32	7.25	21.35	126	21.35	123.323		-0.0175	0			82.6	6376.83	6460.42	6460.42	6460.42	6460.42	6460.42	6460.42	735.5	26660.3	26645.3	26678.6	26644	26644	26644	26756.9	26644
																				31.35	21	31.35	5.25	21.38	124.886	21.38	124.704		-0.0125	0			82.5	6564.76	6459.48	6459.48	6459.48	6459.48	6459.48	6459.48	735.4	26728.4	26641.4	26675.7	26640.1	26640.1	26640.1	26769.8	26640.1
																				31.38	29	31.38	7.25	21.41	120.771	21.41	122.229		-0.0075	0			82.4	6723.31	6458.25	6458.25	6458.25	6458.25	6458.25	6458.25	735.3	27196.8	26637.4	26672.7	26636	26636	26636	26784.5	26636
																				31.41	30	31.41	7.5	21.44	123.543	21.44	122.549		-0.0025	0			82.3	6743.45	6456.74	6456.74	6456.74	6456.74	6456.74	6456.74	735.2	27127.3	26633	26669.4	26631.6	26631.6	26631.6	26800.8	26631.6
																				31.44	26	31.44	6.5	21.47	126.086	21.47	127.499		0.0025	0			82.2	6728.16	6454.96	6454.96	6454.96	6454.96	6454.96	6454.96	735.1	27199.3	26627.8	26665.3	26626.4	26626.4	26626.4	26818.3	26626.4
																				31.47	27	31.47	6.75	21.5	132.886	21.5	131.353		0.0075	0			82.1	6677.49	6452.93	6452.93	6452.93	6452.93	6452.93	6452.93	735	27182	26622.3	26660.9	26620.8	26620.8	26620.8	26837.5	26620.8
																				31.5	25	31.5	6.25	21.53	131.943	21.53	132.45		0.0125	0			82	6824.21	6450.68	6450.68	6450.68	6450.68	6450.68	6450.68	734.9	26920.3	26616.9	26656.6	26615.3	26615.4	26615.3	26859	26615.3
																				31.53	20	31.53	5	21.56	129.143	21.56	128.337		0.0175	0			81.9	6950.89	6448.52	6448.52	6448.52	6448.52	6448.52	6448.52	734.8	27073	26611.6	26652.5	26610	26610	26610	26882.6	26610
																				31.56	33	31.56	8.25	21.59	124.457	21.59	126.206		0.0225	0			81.8	6621.26	6446.36	6446.36	6446.36	6446.36	6446.36	6446.36	734.7	27045	26606.1	26648.2	26604.4	26604.4	26604.4	26908.1	26604.4
																				31.59	32	31.59	8	21.62	127.257	21.62	126.087		0.0275	0			81.7	6713.39	6443.99	6443.99	6443.99	6443.99	6443.99	6443.99	734.6	27273.4	26600.6	26643.9	26598.8	26598.9	26598.8	26935.6	26598.8
																				31.62	28	31.62	7	21.65	126.514	21.65	126.642		0.0325	0			81.6	6892.61	6441.62	6441.62	6441.62	6441.62	6441.62	6441.62	734.5	27149.8	26594.5	26639.1	26592.7	26592.7	26592.7	26964.4	26592.7
																				31.65	32	31.65	8	21.68	124.857	21.68	125.602		0.0375	0			81.5	6800.27	6439.39	6439.39	6439.39	6439.39	6439.39	6439.39	734.4	27304.5	26588.2	26634.2	26586.3	26586.3	26586.3	26994.8	26586.3
																				31.68	33	31.68	8.25	21.71	123.429	21.71	121.271		0.0425	0			81.4	6772.39	6437.03	6437.03	6437.03	6437.03	6437.03	6437.03	734.3	27137.8	26581.6	26628.9	26579.6	26579.7	26579.6	27026.4	26579.6
																				31.71	33	31.71	8.25	21.74	114.686	21.74	116.398		0.0475	0			81.3	6742.15	6434.69	6434.69	6434.69	6434.69	6434.69	6434.69	734.2	27235.8	26575.4	26624.2	26573.4	26573.5	26573.4	27060	26573.4
																				31.74	28	31.74	7	21.77	116.257	21.77	117.07		0.0525	0			81.2	6680.21	6432.49	6432.49	6432.49	6432.49	6432.49	6432.49	734.1	26889.8	26569.5	26619.8	26567.5	26567.6	26567.5	27095	26567.5
																				31.77	25	31.77	6.25	21.8	125.8	21.8	126.096		0.0575	0			81.1	6695.79	6430.28	6430.28	6430.28	6430.28	6430.28	6430.28	734	26926.7	26563.8	26615.6	26561.7	26561.8	26561.7	27130.9	26561.7
																				31.8	31	31.8	7.75	21.83	131.486	21.83	128.077		0.0625	0			81	6801.72	6428.03	6428.03	6428.03	6428.03	6428.03	6428.03	733.9	27165.9	26558.2	26611.5	26556	26556.2	26556	27167.6	26556
																				31.83	31	31.83	7.75	21.86	118.029	21.86	119.488		0.0675	0			80.9	6795.95	6425.72	6425.72	6425.72	6425.72	6425.72	6425.72	733.8	26988.3	26553.2	26608.1	26550.9	26551.1	26550.9	27204.9	26550.9
																				31.86	31	31.86	7.75	21.89	109.914	21.89	111.582		0.0725	0			80.8	6792.47	6423.28	6423.28	6423.28	6423.28	6423.28	6423.28	733.7	26827.4	26547.8	26604.4	26545.5	26545.7	26545.5	27241.7	26545.5
																				31.89	30	31.89	7.5	21.92	114.6	21.92	114.345		0.0775	0			80.7	6799.22	6420.64	6420.64	6420.64	6420.64	6420.64	6420.64	733.6	27060	26542.2	26600.6	26539.8	26540.1	26539.8	27277.7	26539.8
																				31.92	31	31.92	7.75	21.95	120.086	21.95	118.78		0.0825	0			80.6	6906.18	6417.94	6417.94	6417.94	6417.94	6417.94	6417.94	733.5	27053.7	26537.1	26597.2	26534.6	26535	26534.6	27313.1	26534.6
																				31.95	22	31.95	5.5	21.98	117.343	21.98	116.373		0.0875	0			80.5	6848.74	6415.13	6415.13	6415.13	6415.13	6415.13	6415.13	733.4	26789.4	26531.4	26593.4	26528.8	26529.4	26528.8	27346.4	26528.8
																				31.98	33	31.98	8.25	22.01	112.571	22.01	115.491		0.0925	0			80.4	6892.73	6412.32	6412.32	6412.32	6412.33	6412.32	6412.33	733.3	27341.1	26525.6	26589.5	26522.9	26523.7	26522.9	27377.7	26522.9
																				32.01	25	32.01	6.25	22.04	123.286	22.04	122.299		0.0975	0			80.3	6762.9	6409.38	6409.38	6409.38	6409.38	6409.38	6409.38	733.2	26871	26519.3	26585.2	26516.5	26517.5	26516.5	27406.2	26516.5
																				32.04	31	32.04	7.75	22.07	132.943	22.07	133.107		0.1025	0			80.2	6933.51	6406.41	6406.41	6406.41	6406.41	6406.41	6406.41	733.1	27349.2	26512.8	26580.6	26509.9	26511.1	26509.9	27431.7	26509.9
																				32.07	27	32.07	6.75	22.1	136.514	22.1	134.548		0.1075	0			80.1	6915.92	6403.4	6403.4	6403.4	6403.4	6403.4	6403.4	733	27201.8	26505.6	26575.6	26502.6	26504.2	26502.6	27453.3	26502.6
																				32.1	30	32.1	7.5	22.13	127.057	22.13	128.12		0.1125	0			80	6871.78	6400.37	6400.37	6400.37	6400.38	6400.37	6400.38	732.9	27161.3	26499	26571.2	26495.9	26498	26495.9	27472.1	26495.9
																				32.13	36	32.13	9	22.16	120.571	22.16	120.745		0.1175	0			79.9	6882.05	6396.97	6396.97	6396.97	6396.99	6396.97	6396.99	732.8	26881.5	26492.1	26566.5	26488.9	26491.5	26488.9	27486.6	26488.9
																				32.16	22	32.16	5.5	22.19	120.657	22.19	121.698		0.1225	0.006			79.8	7162.92	6393.42	6393.42	6393.42	6393.45	6393.42	6393.45	732.7	27071.9	26486	26562.7	26482.7	26486	26482.7	27497.9	26482.7
																				32.19	23	32.19	5.75	22.22	128.886	22.22	128.073		0.1275	0.004			79.7	7077.68	6389.63	6389.63	6389.63	6389.68	6389.63	6389.68	732.6	26701.7	26479.7	26558.9	26476.3	26480.5	26476.3	27504.6	26476.3
																				32.22	24	32.22	6	22.25	134.686	22.25	135.406		0.1325	0.009			79.6	7161.62	6385.39	6385.39	6385.39	6385.47	6385.39	6385.47	732.5	27320	26473.7	26555.4	26470.2	26475.4	26470.2	27507	26470.2
																				32.25	37	32.25	9.25	22.28	136.971	22.28	134.912		0.1375	0.016			79.5	7365.46	6380.78	6380.78	6380.78	6380.91	6380.78	6380.91	732.4	26909.2	26467.8	26552.1	26464.2	26470.7	26464.2	27504.9	26464.2
																				32.28	26	32.28	6.5	22.31	126.257	22.31	127.609		0.1425	0.014			79.4	7257.01	6376.16	6376.16	6376.16	6376.37	6376.16	6376.37	732.3	26773.9	26461.9	26548.8	26458.1	26466.3	26458.1	27498.1	26458.1
																				32.31	38	32.31	9.5	22.34	117.086	22.34	114.945		0.1475	0.011			79.3	7151.97	6371.61	6371.61	6371.61	6371.94	6371.61	6371.94	732.2	27032.3	26455.5	26545.3	26451.7	26461.7	26451.7	27486.2	26451.7
																				32.34	29	32.34	7.25	22.37	108.229	22.37	112.977		0.1525	0.017			79.2	6968.03	6367.1	6367.1	6367.1	6367.63	6367.1	6367.63	732.1	26950.3	26449.3	26542	26445.3	26457.7	26445.3	27469.7	26445.3
																				32.37	25	32.37	6.25	22.4	123.429	22.4	120.727		0.1575	0.031			79.1	7077.57	6362.76	6362.76	6362.76	6363.58	6362.76	6363.58	732	27182.5	26442.7	26538.4	26438.6	26453.8	26438.6	27448.4	26438.6
																				32.4	37	32.4	9.25	22.43	131.029	22.43	131.092		0.1625	0.034			79	7144.4	6358.3	6358.3	6358.3	6359.55	6358.3	6359.55	731.9	27141.7	26435.5	26534.2	26431.2	26449.7	26431.2	27422.2	26431.2
																				32.43	28	32.43	7	22.46	130.886	22.46	129.358		0.1675	0.038			78.9	7367.79	6353.4	6353.4	6353.4	6355.31	6353.4	6355.31	731.8	27154.7	26428.3	26530.2	26423.9	26446.3	26423.9	27391.9	26423.9
																				32.46	25	32.46	6.25	22.49	122.114	22.49	123.611		0.1725	0.043			78.8	7619.2	6347.99	6347.99	6347.99	6350.87	6347.99	6350.87	731.7	26997.6	26420.7	26526	26416.1	26443.2	26416.1	27357.5	26416.1
																				32.49	23	32.49	5.75	22.52	121.657	22.52	122.737		0.1775	0.053			78.7	7506.39	6342.09	6342.09	6342.09	6346.39	6342.09	6346.39	731.6	27140	26413.4	26522.2	26408.7	26441.4	26408.7	27320	26408.7
																				32.52	25	32.52	6.25	22.55	129	22.55	127.278		0.1825	0.079			78.6	7607.41	6335.73	6335.73	6335.73	6342.08	6335.73	6342.08	731.5	26894.1	26405.8	26518.2	26400.9	26440	26400.9	27279.1	26400.9
																				32.55	34	32.55	8.5	22.58	131.029	22.58	132.814		0.1875	0.078			78.5	7636.55	6328.95	6328.95	6328.95	6338.23	6328.95	6338.23	731.4	27375.3	26397.9	26514	26392.9	26439.5	26392.9	27235.4	26392.9
																				32.58	33	32.58	8.25	22.61	134.714	22.61	131.93		0.1925	0.105			78.4	7799.05	6321.97	6321.97	6321.97	6335.38	6321.97	6335.38	731.3	27258.7	26389.8	26509.8	26384.6	26439.9	26384.6	27189.2	26384.6
																				32.61	25	32.61	6.25	22.64	126.2	22.64	128.583		0.1975	0.118			78.3	7809.96	6314.56	6314.56	6314.56	6333.75	6314.56	6333.75	731.2	27095.4	26382	26506.1	26376.7	26442	26376.7	27141.6	26376.7
																				32.64	23	32.64	5.75	22.67	124.114	22.67	122.544		0.2025	0.104			78.2	7951.07	6306.68	6306.68	6306.68	6333.85	6306.68	6333.85	731.1	26891	26374	26502.4	26368.5	26445.4	26368.5	27092.4	26368.5
																				32.67	29	32.67	7.25	22.7	119.286	22.7	119.758		0.2075	0.12			78.1	8102.28	6298.25	6298.25	6298.25	6336.3	6298.25	6336.3	731	26947.1	26366.6	26499.4	26361	26451	26361	27043	26361
																				32.7	28	32.7	7	22.73	120.857	22.73	122.949		0.2125	0.143			78	8212.47	6289.44	6289.45	6289.44	6342.17	6289.44	6342.18	730.9	26909.8	26359.4	26496.7	26353.6	26458.5	26353.6	26993.2	26353.6
																				32.73	27	32.73	6.75	22.76	132.457	22.76	130.062		0.2175	0.156			77.9	8180.93	6280.05	6280.05	6280.05	6352.35	6280.05	6352.35	730.8	27116.5	26352.2	26494.3	26346.1	26467.9	26346.1	26943.4	26346.1
																				32.76	19	32.76	4.75	22.79	133.314	22.79	134.585		0.2225	0.162			77.8	8429	6270.35	6270.36	6270.35	6368.42	6270.35	6368.43	730.7	27067.9	26344.4	26491.5	26338.2	26478.8	26338.2	26893.3	26338.2
																				32.79	21	32.79	5.25	22.82	130.6	22.82	126.789		0.2275	0.198			77.7	8243.88	6260.49	6260.51	6260.49	6392.07	6260.49	6392.09	730.6	27188.3	26336.1	26488.3	26329.7	26491.4	26329.7	26843.2	26329.7
																				32.82	23	32.82	5.75	22.85	116.657	22.85	123.115		0.2325	0.191			77.6	8238.7	6250.46	6250.51	6250.46	6425.09	6250.46	6425.14	730.5	27284.2	26327.5	26485.1	26320.8	26505.9	26320.8	26793.9	26320.8
																				32.85	38	32.85	9.5	22.88	128.286	22.88	123.557		0.2375	0.218			77.5	8349.95	6240.13	6240.24	6240.13	6469.36	6240.13	6469.47	730.4	27077	26318.8	26482	26311.9	26522.9	26311.9	26745.6	26311.9
																				32.88	27	32.88	6.75	22.91	126.943	22.91	129.005		0.2425	0.229			77.4	8457.75	6229.5	6229.72	6229.51	6527.04	6229.5	6527.26	730.3	27096.4	26310.1	26479.2	26303.1	26542.4	26303.1	26698.9	26303.1
																				32.91	40	32.91	10	22.94	129.257	22.94	127.78		0.2475	0.26			77.3	8715.97	6218.45	6218.89	6218.46	6600.28	6218.45	6600.72	730.2	26981.2	26301.7	26477	26294.5	26564.7	26294.5	26654.2	26294.5
																				32.94	21	32.94	5.25	22.97	127.8	22.97	129.576		0.2525	0.308			77.2	8667.19	6206.87	6207.73	6206.88	6691.22	6206.87	6692.08	730.1	26969	26293.7	26475.4	26286.2	26590	26286.2	26611.6	26286.2
																				32.97	27	32.97	6.75	23	132.371	23	130.645		0.2575	0.33			77.1	8782.58	6194.8	6196.46	6194.81	6801.93	6194.8	6803.61	730	26980.1	26285.8	26474.2	26278.1	26618.1	26278.1	26571.1	26278.1
																				33	25	33	6.25	23.03	132.057	23.03	133.757		0.2625	0.359			77	8855.59	6182.2	6185.35	6182.23	6934.06	6182.2	6937.23	729.9	26913.1	26278.5	26473.8	26270.5	26649.2	26270.5	26533.1	26270.5
																				33.03	24	33.03	6	23.06	136.086	23.06	134.349		0.2675	0.39			76.9	8978.42	6169.18	6175.01	6169.22	7088.66	6169.18	7094.53	729.8	26696.4	26271.2	26473.9	26263	26683	26263	26497.3	26263
																				33.06	32	33.06	8	23.09	133.857	23.09	134.758		0.2725	0.389			76.8	9137.46	6155.52	6166.09	6155.58	7265.55	6155.52	7276.19	729.7	26860.2	26263.8	26474.2	26255.3	26719	26255.3	26463.5	26255.3
																				33.09	30	33.09	7.5	23.12	135.029	23.12	135.273		0.2775	0.408			76.7	9336.54	6141.02	6159.8	6141.12	7463.29	6141.02	7482.18	729.6	27033.3	26256.4	26474.8	26247.6	26757.2	26247.6	26431.7	26247.6
																				33.12	25	33.12	6.25	23.15	138.743	23.15	139.808		0.2825	0.404			76.6	9660.1	6125.78	6158.47	6125.95	7679.15	6125.78	7712	729.5	26941.3	26248.6	26475.4	26239.6	26797.1	26239.6	26401.6	26239.6
																				33.15	32	33.15	8	23.18	141.286	23.18	137.744		0.2875	0.39			76.5	9615.27	6109.75	6165.42	6110.02	7908.44	6109.75	7964.37	729.4	27088.9	26240.2	26475.8	26230.9	26838.1	26230.9	26372.9	26230.9
																				33.18	23	33.18	5.75	23.21	126.514	23.21	127.778		0.2925	0.419			76.4	9805.84	6092.95	6185.78	6093.38	8144.65	6092.95	8237.9	729.3	27112.2	26231.3	26476.2	26221.7	26880.1	26221.7	26345.6	26221.7
																				33.21	24	33.21	6	23.24	119.6	23.24	122.617		0.2975	0.381			76.3	9940.96	6075.37	6226.94	6076.04	8379.38	6075.37	8531.61	729.2	27119.8	26222.2	26476.8	26212.3	26922.9	26212.3	26319.9	26212.3
																				33.24	27	33.24	6.75	23.27	130.971	23.27	128.963		0.3025	0.359			76.2	10130.8	6056.98	6299.24	6058.02	8602.64	6056.98	8845.95	729.1	27130.9	26213.2	26478	26203	26966.4	26203	26296	26203
																				33.27	25	33.27	6.25	23.3	135.857	23.3	135.433		0.3075	0.343			76.1	10508.5	6037.41	6416.47	6039.01	8803.16	6037.41	9183.83	729	26844.6	26204.3	26479.9	26193.8	27010.3	26193.8	26273.8	26193.8
																				33.3	28	33.3	7	23.33	132.914	23.33	131.822		0.3125	0.361			76	10858.1	6016.49	6596.98	6018.94	8969.62	6016.49	9552.56	728.9	26905.5	26195.6	26482.4	26184.8	27054.1	26184.8	26253.3	26184.8
																				33.33	23	33.33	5.75	23.36	125.743	23.36	128.356		0.3175	0.341			75.9	11246.5	5994.07	6863.89	5997.77	9091.58	5994.07	9965.09	728.8	26980	26186.4	26485.2	26175.3	27096.8	26175.3	26233.8	26175.3
																				33.36	23	33.36	5.75	23.39	130.686	23.39	129.454		0.3225	0.348			75.8	11544.4	5970.04	7244.94	5975.56	9160.43	5970.04	10440.8	728.7	27342.2	26176.9	26488.2	26165.4	27137.7	26165.4	26215.1	26165.4
																				33.39	25	33.39	6.25	23.42	133.6	23.42	134.053		0.3275	0.332			75.7	11858	5944.1	7771.11	5952.24	9170.2	5944.1	11005.4	728.6	27327.1	26166.6	26491	26154.8	27176.1	26154.8	26196.7	26154.8
																				33.42	20	33.42	5	23.45	134.714	23.45	133.62		0.3325	0.339			75.6	12574.2	5915.86	8474.31	5927.76	9118.25	5915.86	11688.6	728.5	27339.3	26155.5	26493.8	26143.3	27211.2	26143.3	26178.6	26143.3
																				33.45	47	33.45	11.75	23.48	128.971	23.48	129.162		0.3375	0.318			75.5	13353.4	5885	9383.37	5902.2	9005.77	5885	12521.3	728.4	27414.2	26143.6	26496.6	26131	27242.6	26131	26160.6	26131
																				33.48	37	33.48	9.25	23.51	124.086	23.51	125.063		0.3425	0.285			75.4	14093.1	5850.96	10517.7	5875.55	8837.21	5850.96	13528.5	728.3	27441.2	26131.7	26500.1	26118.7	27270.6	26118.7	26143.4	26118.7
																				33.51	26	33.51	6.5	23.54	125.543	23.54	124.394		0.3475	0.313			75.3	15029.8	5813.1	11879.5	5847.91	8619.92	5813.1	14721.1	728.2	27290.2	26119.8	26504.6	26106.4	27294.6	26106.4	26126.9	26106.4
																				33.54	25	33.54	6.25	23.57	127.429	23.57	129.118		0.3525	0.326			75.2	16040.3	5770.83	13445.3	5819.57	8363.31	5770.83	16086.6	728.1	27253.7	26108.1	26510.2	26094.3	27314.4	26094.3	26111.2	26094.3
																				33.57	31	33.57	7.75	23.6	137.229	23.6	136.744		0.3575	0.344			75.1	17433.4	5723.47	15158	5791	8077.77	5723.47	17579.8	728	27166.5	26096.6	26517	26082.5	27329.7	26082.5	26096.4	26082.5
																				33.6	31	33.6	7.75	23.63	142.714	23.63	140.62		0.3625	0.317			75	18955.5	5670.52	16922.2	5763.08	7773.83	5670.52	19118	727.9	27141.7	26085.3	26525.1	26070.7	27339.9	26070.7	26082.1	26070.7
																				33.63	27	33.63	6.75	23.66	137.314	23.66	139.482		0.3675	0.333			74.9	20246.9	5611.35	18607	5736.86	7461.05	5611.35	20582.2	727.8	27303.4	26073.1	26533.4	26058	27343.8	26058	26067.3	26058
																				33.66	32	33.66	8	23.69	138.886	23.69	138.589		0.3725	0.385			74.8	21881.5	5545.88	20058.4	5714.24	7148.11	5545.88	21829	727.7	27844	26060.2	26542.3	26044.7	27341.3	26044.7	26052.2	26044.7
																				33.69	17	33.69	4.25	23.72	140	23.72	139.052		0.3775	0.366			74.7	22941.7	5474.69	21121.2	5698.07	6842.49	5474.68	22712.4	727.6	27649	26046.8	26552	26030.8	27332.4	26030.8	26036.9	26030.8
																				33.72	29	33.72	7.25	23.75	136.686	23.75	136.948		0.3825	0.359			74.6	23669.2	5399.3	21667.5	5692.44	6550.76	5399.3	23112.1	727.5	27469.7	26032.9	26562.7	26016.4	27317.2	26016.4	26021.3	26016.4
																				33.75	27	33.75	6.75	23.78	136.029	23.78	138.607		0.3875	0.394			74.5	23404	5321.64	21624	5702.01	6277.98	5321.62	22960.7	727.4	27386.8	26018.8	26574.7	26001.9	27296	26001.9	26005.8	26001.9
																				33.78	31	33.78	7.75	23.81	142.057	23.81	137.669		0.3925	0.359			74.4	22518.6	5244.42	20989	5732.39	6028.42	5244.39	22261.1	727.3	27344	26005.9	26589.5	25988.4	27270	25988.4	25991.5	25988.4
																				33.81	28	33.81	7	23.84	128.714	23.84	129.652		0.3975	0.362			74.3	21026.8	5169.99	19832.9	5788.78	5804.65	5169.94	21086.5	727.2	27049.1	25992.9	26606.2	25975	27238.5	25975	25977.4	25975
																				33.84	21	33.84	5.25	23.87	121.143	23.87	124.897		0.4025	0.349			74.2	19427.3	5100.86	18282.7	5876.25	5608.34	5100.75	19565.8	727.1	27528.4	25979.9	26624.6	25961.4	27201.4	25961.4	25963.3	25961.4
																				33.87	29	33.87	7.25	23.9	133.543	23.9	130.834		0.4075	0.358			74.1	17328.5	5038.67	16494.1	5998.48	5439.55	5038.44	17855.4	727	27486.8	25966.7	26645	25947.6	27159.1	25947.6	25949.2	25947.6
																				33.9	28	33.9	7	23.93	136.314	23.93	135.56		0.4125	0.382			74	15254.5	4984.19	14623.3	6157.42	5297.01	4983.72	16110.8	726.9	27432.2	25953	26667.1	25933.4	27111.6	25933.4	25934.6	25933.4
																				33.93	23	33.93	5.75	23.96	131.457	23.96	132.133		0.4175	0.319			73.9	13591.2	4937.61	12804.4	6353.16	5178.61	4936.68	14463.7	726.8	27625.7	25938.4	26690.7	25918.2	27059	25918.2	25919.1	25918.2
																				33.96	29	33.96	7.25	23.99	129.771	23.99	131.64		0.4225	0.325			73.8	12014.7	4899.08	11136.1	6584	5082	4897.28	13009.3	726.7	27570.5	25924.2	26717.3	25903.4	27002.9	25903.4	25904.1	25903.4
																				33.99	29	33.99	7.25	24.02	134.171	24.02	130.87		0.4275	0.287			73.7	10514.7	4867.81	9678.21	6845.17	5003.88	4864.38	11801.9	726.6	27229.2	25910	26746.7	25888.5	26943.5	25888.5	25889.1	25888.5
																				34.02	20	34.02	5	24.05	125.771	24.05	127.537		0.4325	0.334			73.6	9734.31	4842.99	8455.62	7129.35	4940.79	4836.6	10858.9	726.5	27404.8	25895.5	26778.8	25873.4	26881	25873.4	25873.8	25873.4
																				34.05	32	34.05	8	24.08	124.2	24.08	124.714		0.4375	0.32			73.5	9273.35	4824.38	7466.7	7426.97	4889.71	4812.73	10169.6	726.4	27564.7	25881.1	26814.3	25858.4	26816.4	25858.4	25858.7	25858.4
																				34.08	20	34.08	5	24.11	128.486	24.11	127.829		0.4425	0.305			73.4	9006.39	4812.27	6691.74	7726.01	4847.74	4791.47	9703.36	726.3	27449.6	25866.6	26853.1	25843.2	26750	25843.2	25843.4	25843.2
																				34.11	23	34.11	5.75	24.14	131.657	24.14	131.966		0.4475	0.314			73.3	8923.59	4807.9	6100.98	8012.51	4812.22	4771.53	9419.03	726.2	27601.3	25851.3	26894.7	25827.1	26681.6	25827.1	25827.3	25827.1
																				34.14	29	34.14	7.25	24.17	134.4	24.17	133.425		0.4525	0.295			73.2	8911.17	4814.54	5661.61	8271.92	4781.39	4752.27	9272.64	726.1	27744.2	25836.3	26940.7	25811.4	26612.9	25811.4	25811.6	25811.4
																				34.17	20	34.17	5	24.2	133.8	24.2	135.245		0.4575	0.308			73.1	8858.71	4837.64	5341.63	8489.69	4753.87	4733.26	9223.05	726	27075	25821	26990.5	25795.4	26543.7	25795.4	25795.5	25795.4
																				34.2	28	34.2	7	24.23	138.314	24.23	136.233		0.4625	0.306			73	8906.39	4885.55	5112.5	8652.52	4728.69	4714.25	9236.5	725.9	27746.7	25805.5	27044.7	25779.2	26474.8	25779.2	25779.2	25779.2
																				34.23	24	34.23	6	24.26	139.543	24.26	143.219		0.4675	0.337			72.9	8905.99	4970.6	4950.52	8749.86	4705.39	4695.38	9290.22	725.8	27444	25789.8	27103.4	25762.7	26406.4	25762.7	25762.8	25762.7
																				34.26	32	34.26	8	24.29	153.371	24.29	150.367		0.4725	0.407			72.8	8685.87	5109.21	4836.35	8774.28	4683.21	4676.35	9374.01	725.7	27683.5	25773.6	27166.4	25745.6	26338.6	25745.6	25745.7	25745.6
																				34.29	20	34.29	5	24.32	152.8	24.32	152.859		0.4775	0.463			72.7	9003.9	5323.11	4755	8722.68	4661.42	4656.76	9491.92	725.6	28095.1	25756.6	27233.8	25727.8	26271.5	25727.8	25727.8	25727.8
																				34.32	24	34.32	6	24.35	145.886	24.35	145.276		0.4825	0.53			72.6	9396.99	5640.13	4695.4	8596.79	4639.48	4636.36	9662.74	725.5	27472.5	25739.2	27306.1	25709.6	26205.9	25709.6	25709.6	25709.6
																				34.35	23	34.35	5.75	24.38	140	24.38	143.534		0.4875	0.606			72.5	9748.78	6093.92	4649.5	8402.72	4616.82	4614.74	9918.73	725.4	27942.1	25720.8	27382.8	25690.3	26141.3	25690.3	25690.3	25690.3
																				34.38	20	34.38	5	24.41	149.629	24.41	146.224		0.4925	0.696			72.4	10183.9	6722.51	4611.09	8149.83	4592.43	4591.06	10302.7	725.3	28092.1	25702.2	27464.5	25670.8	26078.8	25670.8	25670.8	25670.8
																				34.41	20	34.41	5	24.44	148.029	24.44	150.078		0.4975	0.801			72.3	10945.6	7566.62	4576.23	7850.51	4565.82	4564.93	10864.4	725.2	27742.8	25683.1	27551.1	25650.8	26018.2	25650.9	25650.8	25650.8
																				34.44	28	34.44	7	24.47	148.171	24.47	145.267		0.5025	1.067			72.2	11686.3	8664.38	4542.1	7518.32	4536.43	4535.86	11653.6	725.1	28289.9	25663.3	27641.7	25630	25959.4	25630.1	25630	25630
																				34.47	14	34.47	3.5	24.5	139.114	24.5	142.714		0.5075	1.191			72.1	12626	10044	4506.5	7166.53	4503.49	4503.12	12711.2	725	27946.5	25643.5	27736.9	25609.2	25903.2	25609.4	25609.2	25609.2
																				34.5	23	34.5	5.75	24.53	143.8	24.53	141.459		0.5125	1.367			72	13800.2	11715	4467.9	6807.46	4466.34	4466.11	14058.3	724.9	27812.8	25623.7	27835.7	25588.4	25849.6	25588.6	25588.4	25588.4
																				34.53	23	34.53	5.75	24.56	143.171	24.56	145.907		0.5175	1.512			71.9	14900.5	13656.3	4425.01	6451.42	4424.23	4424.09	15684.7	724.8	28038.8	25603.2	27936.6	25566.9	25797.9	25567.2	25566.9	25566.9
																				34.56	30	34.56	7.5	24.59	145.486	24.59	141.021		0.5225	1.605			71.8	16491.8	15806.1	4376.38	6106	4376	4375.91	17536.7	724.7	28067.5	25583.1	28039.3	25545.7	25749.1	25546.1	25545.7	25545.7
																				34.59	23	34.59	5.75	24.62	127.086	24.62	129.461		0.5275	1.602			71.7	18509.3	18055	4320.93	5776.63	4320.75	4320.7	19511.2	724.6	27993.6	25562.8	28141.6	25524.3	25702.6	25524.9	25524.3	25524.3
																				34.62	38	34.62	9.5	24.65	116.4	24.65	116.253		0.5325	1.473			71.6	20426.7	20247.2	4258.02	5466.74	4257.94	4257.91	21456.1	724.5	27963.9	25541.8	28240.9	25502.2	25657.7	25502.9	25502.2	25502.2
																				34.65	18	34.65	4.5	24.68	114.143	24.68	115.421		0.5375	1.378			71.5	22192.1	22191.6	4187.16	5177.8	4187.12	4187.11	23182.3	724.4	28250.1	25521.3	28336.2	25480.5	25615.6	25481.4	25480.5	25480.5
																				34.68	19	34.68	4.75	24.71	122.743	24.71	122.121		0.5425	1.285			71.4	23748.9	23688.3	4108.79	4910.53	4108.78	4108.77	24490.1	724.3	27590.6	25500.5	28424.1	25458.5	25575.3	25459.7	25458.5	25458.5
																				34.71	20	34.71	5	24.74	129.714	24.74	128.789		0.5475	1.098			71.3	24766.5	24563.2	4024.49	4665.46	4024.49	4024.48	25204.2	724.2	28181.1	25479.4	28501.7	25436.2	25536.7	25437.7	25436.2	25436.2
																				34.74	18	34.74	4.5	24.77	129.829	24.77	129.787		0.5525	0.922			71.2	24944.9	24703.5	3936.56	4442.92	3936.56	3936.55	25209.9	724.1	28115.7	25458.1	28566.6	25413.6	25499.7	25415.6	25413.6	25413.6
																				34.77	26	34.77	6.5	24.8	128.657	24.8	129.531		0.5575	0.719			71.1	24196	24084	3848.07	4243.46	3848.07	3848.07	24479.4	724	27999.7	25436.9	28616	25391.1	25464.5	25393.6	25391.1	25391.1
																				34.8	20	34.8	5	24.83	132.257	24.83	133.07		0.5625	0.613			71	22443.6	22773.6	3762.57	4067.8	3762.57	3762.57	23078.8	723.9	28139.1	25415	28646.9	25367.8	25430.2	25371	25367.8	25367.8
																				34.83	20	34.83	5	24.86	136.486	24.86	134.113		0.5675	0.5			70.9	19945.3	20918.5	3683.07	3916.06	3683.07	3683.07	21151.5	723.8	27974.2	25393.4	28658.4	25344.9	25397.6	25349	25344.9	25344.9
																				34.86	34	34.86	8.5	24.89	127.714	24.89	128.28		0.5725	0.421			70.8	17563.5	18711.7	3612.15	3788.04	3612.15	3612.15	18887.6	723.7	27846.2	25372.1	28649.2	25322.2	25366.5	25327.3	25322.2	25322.2
																				34.89	27	34.89	6.75	24.92	120	24.92	120.598		0.5775	0.366			70.7	14808.7	16354.9	3551.47	3682.81	3551.47	3551.47	16486.3	723.6	27840.2	25351.1	28618.7	25299.7	25336.8	25306.2	25299.7	25299.7
																				34.92	25	34.92	6.25	24.95	120.8	24.95	121.503		0.5825	0.328			70.6	12208.5	14027.3	3501.46	3598.48	3501.46	3501.46	14124.3	723.5	27741.4	25330.3	28567.2	25277.4	25308.3	25285.5	25277.4	25277.4
																				34.95	20	34.95	5	24.98	130.6	24.98	130.656		0.5875	0.32			70.5	10005.2	11865.5	3461.52	3532.41	3461.52	3461.52	11936.4	723.4	27892.5	25310.1	28496.1	25255.5	25281.2	25265.7	25255.5	25255.5
																				34.98	29	34.98	7.25	25.01	141.686	25.01	141.659		0.5925	0.256			70.4	8260.98	9957.32	3430.69	3481.95	3430.69	3430.69	10008.6	723.3	27550.4	25289.9	28406.7	25233.8	25255	25246.4	25233.8	25233.8
																				35.01	34	35.01	8.5	25.04	145.686	25.04	143.9		0.5975	0.277			70.3	6991.24	8344.42	3407.29	3443.96	3407.29	3407.29	8381.08	723.2	27675.7	25269.5	28301	25211.7	25229.2	25227.3	25211.7	25211.7
																				35.04	21	35.04	5.25	25.07	134.543	25.07	134.54		0.6025	0.266			70.2	6210.38	7031.7	3389.58	3415.53	3389.58	3389.58	7057.65	723.1	27919.2	25248.8	28181.5	25189.3	25203.6	25208.5	25189.3	25189.3
																				35.07	16	35.07	4	25.1	121.029	25.1	121.619		0.6075	0.281			70.1	5614.2	5998.83	3376.09	3394.26	3376.09	3376.09	6017.01	723	27929.8	25228.5	28051.7	25167.2	25178.8	25190.7	25167.2	25167.2
																				35.1	16	35.1	4	25.13	117.943	25.13	120.588		0.6125	0.298			70	5124.58	5210.63	3365.51	3378.1	3365.51	3365.51	5223.22	722.9	27526	25207.9	27914	25144.9	25154.3	25173.6	25144.9	25144.9
																				35.13	20	35.13	5	25.16	131.2	25.16	128.986		0.6175	0.309			69.9	4878.3	4625.72	3356.81	3365.44	3356.81	3356.81	4634.35	722.8	27606.8	25187.7	27771.3	25122.7	25130.4	25157.6	25122.7	25122.7
																				35.16	16	35.16	4	25.19	135.857	25.19	134.856		0.6225	0.285			69.8	4800.46	4202.89	3349.43	3355.29	3349.43	3349.43	4208.75	722.7	27429.3	25168.7	27627.1	25101.8	25108	25143.9	25101.8	25101.8
																				35.19	26	35.19	6.5	25.22	132.8	25.22	133.846		0.6275	0.291			69.7	4667.42	3904.49	3342.86	3346.79	3342.86	3342.86	3908.42	722.6	26972.5	25150.9	27483.4	25082.1	25087	25132.7	25082.1	25082.1
																				35.22	28	35.22	7	25.25	134.6	25.25	135.761		0.6325	0.322			69.6	4658.73	3698.36	3336.67	3339.28	3336.67	3336.67	3700.97	722.5	27031.2	25133.2	27340.7	25062.2	25066.2	25122.9	25062.2	25062.2
																				35.25	27	35.25	6.75	25.28	141.629	25.28	140.774		0.6375	0.299			69.5	4660.73	3558.63	3330.63	3332.35	3330.63	3330.63	3560.35	722.4	27473.5	25116.1	27201	25043.1	25046.2	25115.4	25043.1	25043.1
																				35.28	29	35.28	7.25	25.31	140.714	25.31	138.78		0.6425	0.326			69.4	4677.51	3465.42	3324.72	3325.84	3324.72	3324.72	3466.54	722.3	27062.4	25099.3	27065.1	25024.1	25026.5	25109.9	25024.1	25024.1
																				35.31	28	35.31	7	25.34	128.657	25.34	129.789		0.6475	0.324			69.3	4631.67	3403.89	3318.88	3319.6	3318.88	3318.88	3404.61	722.2	27194.2	25082.4	26933.3	25005	25006.9	25106.4	25005	25005
																				35.34	29	35.34	7.25	25.37	124.829	25.37	128.274		0.6525	0.298			69.2	4551.43	3363.42	3313.13	3313.59	3313.13	3313.13	3363.88	722.1	26981.3	25066.3	26807	24986.5	24988	25105.8	24986.5	24986.5
																				35.37	19	35.37	4.75	25.4	135.4	25.4	129.662		0.6575	0.35			69.1	4536.86	3336.61	3307.48	3307.77	3307.48	3307.48	3336.9	722	26467.1	25050.9	26686.7	24968.8	24970	25108.4	24968.8	24968.8
																				35.4	21	35.4	5.25	25.43	126.343	25.43	129.864		0.6625	0.393			69	4516.95	3318.49	3301.98	3302.16	3301.98	3301.98	3318.67	721.9	26882.2	25035.8	26571.8	24951.2	24952.1	25113.9	24951.2	24951.2
																				35.43	31	35.43	7.75	25.46	130.571	25.46	129.462		0.6675	0.427			68.9	4490.75	3305.59	3296.42	3296.53	3296.42	3296.42	3305.7	721.8	26882.2	25020.5	26462	24933.4	24934.1	25122.2	24933.3	24933.3
																				35.46	30	35.46	7.5	25.49	139.914	25.49	145.057		0.6725	0.432			68.8	4662.97	3295.75	3290.76	3290.83	3290.76	3290.76	3295.81	721.7	27276.3	25005.1	26357.5	24915.4	24915.9	25133.4	24915.4	24915.4
																				35.49	25	35.49	6.25	25.52	159.143	25.52	150.16		0.6775	0.417			68.7	4643.07	3287.89	3285.23	3285.27	3285.23	3285.23	3287.93	721.6	26975.7	24989.5	26257.7	24897	24897.5	25147.8	24897	24897
																				35.52	29	35.52	7.25	25.55	133.029	25.55	134.344		0.6825	0.46			68.6	4363.41	3281.21	3279.83	3279.86	3279.83	3279.83	3281.24	721.5	26627.3	24974.2	26163.2	24878.9	24879.2	25165.9	24878.9	24878.9
																				35.55	18	35.55	4.5	25.58	111.143	25.58	117.197		0.6875	0.458			68.5	4347.61	3275.15	3274.44	3274.45	3274.44	3274.44	3275.16	721.4	26634.2	24959.3	26073.9	24861.2	24861.4	25188.2	24861.2	24861.2
																				35.58	30	35.58	7.5	25.61	127.714	25.61	125.956		0.6925	0.453			68.4	4454.01	3269.53	3269.18	3269.19	3269.18	3269.18	3269.54	721.3	26517.5	24945.4	25990.1	24844.4	24844.6	25215.3	24844.4	24844.4
																				35.61	21	35.61	5.25	25.64	146.343	25.64	145.158		0.6975	0.5			68.3	4487.04	3264.28	3264.11	3264.12	3264.11	3264.11	3264.29	721.2	26581.3	24932	25910.8	24827.9	24828	25246.7	24827.9	24827.9
																				35.64	28	35.64	7	25.67	151.143	25.67	148.451		0.7025	0.483			68.2	4406.4	3259.09	3259	3259.01	3259	3259	3259.09	721.1	26659.8	24918	25835	24810.8	24810.8	25281.4	24810.7	24810.7
																				35.67	12	35.67	3	25.7	140.057	25.7	144.473		0.7075	0.462			68.1	4383.52	3253.82	3253.78	3253.78	3253.78	3253.78	3253.82	721	26981.7	24903.7	25762.5	24793.1	24793.2	25319.8	24793.1	24793.1
																				35.7	21	35.7	5.25	25.73	142.429	25.73	139.725		0.7125	0.486			68	4451.86	3248.48	3248.46	3248.46	3248.46	3248.46	3248.48	720.9	26877	24889	25693.1	24775.2	24775.2	25361.8	24775.1	24775.1
																				35.73	27	35.73	6.75	25.76	136.086	25.76	135.728		0.7175	0.48			67.9	4549.69	3243.16	3243.15	3243.15	3243.15	3243.15	3243.16	720.8	26672.7	24874.3	25626.8	24757	24756.9	25407.5	24756.9	24756.9
																				35.76	25	35.76	6.25	25.79	130.4	25.79	133.447		0.7225	0.512			67.8	4447.09	3238.01	3238	3238	3238	3238	3238.01	720.7	26648.5	24859.6	25563.5	24738.7	24738.6	25456.8	24738.6	24738.6
																				35.79	24	35.79	6	25.82	138.914	25.82	136.25		0.7275	0.525			67.7	4194.83	3232.92	3232.91	3232.91	3232.91	3232.91	3232.92	720.6	26636.3	24845.3	25503.4	24720.7	24720.6	25509.8	24720.6	24720.6
																				35.82	36	35.82	9	25.85	139.629	25.85	141.211		0.7325	0.598			67.6	4294.92	3227.84	3227.84	3227.84	3227.84	3227.84	3227.84	720.5	26684.9	24830.9	25445.7	24702.6	24702.3	25565.7	24702.3	24702.3
																				35.85	27	35.85	6.75	25.88	141.629	25.88	139.104		0.7375	0.643			67.5	4414.42	3222.98	3222.98	3222.98	3222.98	3222.98	3222.98	720.4	26925.8	24816.6	25390.5	24684.4	24684.1	25624.2	24684	24684
																				35.88	27	35.88	6.75	25.91	135.543	25.91	138.749		0.7425	0.678			67.4	4281.47	3218.44	3218.44	3218.44	3218.44	3218.44	3218.44	720.3	26621	24801.4	25336.4	24665.1	24664.7	25683.9	24664.7	24664.7
																				35.91	26	35.91	6.5	25.94	141.457	25.94	140.264		0.7475	0.74			67.3	4064.9	3213.97	3213.97	3213.97	3213.97	3213.97	3213.97	720.2	27286.7	24786	25284.2	24645.6	24645	25744.9	24645	24645
																				35.94	34	35.94	8.5	25.97	142.057	25.97	140.517		0.7525	0.888			67.2	4085.89	3209.63	3209.63	3209.63	3209.63	3209.63	3209.63	720.1	26761.6	24769.7	25233	24625.1	24624.3	25805.9	24624.3	24624.3
																				35.97	27	35.97	6.75	26	133.943	26	135.537		0.7575	1.023			67.1	4130	3205.55	3205.55	3205.55	3205.55	3205.55	3205.55	720	27285.3	24753.6	25183.6	24604.7	24603.7	25867.3	24603.7	24603.7
																				36	19	36	4.75	26.03	131.686	26.03	131.321		0.7625	1.011			67	4106.66	3201.72	3201.72	3201.72	3201.72	3201.72	3201.72	719.9	26775.3	24737.1	25135.3	24583.7	24582.4	25927.7	24582.4	24582.4
																				36.03	25	36.03	6.25	26.06	131.257	26.06	132.078		0.7675	1.211			66.9	3965.78	3197.85	3197.85	3197.85	3197.85	3197.85	3197.85	719.8	26989.6	24720.6	25088.5	24562.7	24561	25986.8	24561	24561
																				36.06	16	36.06	4	26.09	132.886	26.09	130.229		0.7725	1.238			66.8	4100.44	3193.93	3193.93	3193.93	3193.93	3193.93	3193.93	719.7	27237.9	24703.3	25042.2	24540.9	24538.7	26042.9	24538.7	24538.7
																				36.09	23	36.09	5.75	26.12	127.229	26.12	130.98		0.7775	1.265			66.7	4124.39	3190.1	3190.1	3190.1	3190.1	3190.1	3190.1	719.6	27320.2	24686.4	24997.6	24519.4	24516.6	26096.4	24516.6	24516.6
																				36.12	25	36.12	6.25	26.15	135.943	26.15	133.369		0.7825	1.303			66.6	4010.45	3186.43	3186.43	3186.43	3186.43	3186.43	3186.43	719.5	26991.8	24669.1	24953.5	24497.4	24493.9	26145.5	24493.8	24493.8
																				36.15	22	36.15	5.5	26.18	136.914	26.18	137.264		0.7875	1.332			66.5	3908.76	3182.79	3182.79	3182.79	3182.79	3182.79	3182.79	719.4	27139.8	24651.9	24910.5	24475.6	24471	26190	24471	24471
																				36.18	17	36.18	4.25	26.21	138.057	26.21	139.169		0.7925	1.415			66.4	3915.52	3179.24	3179.24	3179.24	3179.24	3179.24	3179.24	719.3	26943.9	24635.2	24869.1	24454.3	24448.5	26229.5	24448.5	24448.5
																				36.21	22	36.21	5.5	26.24	143.2	26.24	142.813		0.7975	1.327			66.3	3981	3175.92	3175.92	3175.92	3175.92	3175.92	3175.92	719.2	26864.7	24619.3	24829.2	24433.9	24426.6	26263.6	24426.6	24426.6
																				36.24	30	36.24	7.5	26.27	143.2	26.27	141.564		0.8025	1.351			66.2	3848.76	3172.8	3172.8	3172.8	3172.8	3172.8	3172.8	719.1	26826	24603.9	24790.5	24414	24404.9	26291	24404.9	24404.9
																				36.27	34	36.27	8.5	26.3	133.429	26.3	134.391		0.8075	1.284			66.1	3755.23	3169.74	3169.74	3169.74	3169.74	3169.74	3169.74	719	26752.5	24588.7	24752.7	24394.7	24383.2	26311	24383.2	24383.2
																				36.3	26	36.3	6.5	26.33	128.343	26.33	128.429		0.8125	1.333			66	3845.98	3166.93	3166.93	3166.93	3166.93	3166.93	3166.93	718.9	27004.9	24573.7	24715.8	24375.7	24361.5	26323	24361.5	24361.5
																				36.33	25	36.33	6.25	26.36	131.171	26.36	132.881		0.8175	1.27			65.9	3601.94	3164.35	3164.35	3164.35	3164.35	3164.35	3164.35	718.8	26865	24558.9	24679.4	24357.3	24339.6	26326.4	24339.6	24339.6
																				36.36	16	36.36	4	26.39	144.143	26.39	142.054		0.8225	1.288			65.8	3710.23	3161.83	3161.83	3161.83	3161.83	3161.83	3161.83	718.7	26870.4	24544.2	24643.8	24339.4	24317.7	26321	24317.7	24317.7
																				36.39	22	36.39	5.5	26.42	149.543	26.42	151.323		0.8275	1.305			65.7	3771.86	3159.37	3159.37	3159.37	3159.37	3159.37	3159.37	718.6	26771.2	24529.8	24608.8	24322.4	24295.7	26306.6	24295.7	24295.7
																				36.42	20	36.42	5	26.45	154.029	26.45	150.605		0.8325	1.422			65.6	3669.58	3157.19	3157.19	3157.19	3157.19	3157.19	3157.19	718.5	26665.7	24516.4	24575.2	24307.1	24274.4	26283.8	24274.4	24274.4
																				36.45	26	36.45	6.5	26.48	143.486	26.48	147.544		0.8375	1.417			65.5	3528.8	3155.11	3155.11	3155.11	3155.11	3155.11	3155.11	718.4	26414.7	24503.6	24542.5	24293.2	24253.5	26252.3	24253.5	24253.5
																				36.48	16	36.48	4	26.51	143.743	26.51	139.883		0.8425	1.532			65.4	3461.06	3153.28	3153.28	3153.28	3153.28	3153.28	3153.28	718.3	26509.3	24491.9	24511.1	24281.4	24233.3	26212.5	24233.3	24233.3
																				36.51	27	36.51	6.75	26.54	133.286	26.54	136.445		0.8475	1.544			65.3	3430.63	3151.83	3151.83	3151.83	3151.83	3151.83	3151.83	718.2	26305.3	24481.1	24480.8	24271.6	24213.6	26164.7	24213.6	24213.6
																				36.54	26	36.54	6.5	26.57	135.629	26.57	134.509		0.8525	1.642			65.2	3326.58	3150.67	3150.67	3150.67	3150.67	3150.67	3150.67	718.1	26276.9	24470.8	24451.2	24263.7	24194.2	26108.7	24194.2	24194.2
																				36.57	23	36.57	5.75	26.6	137.429	26.6	138.393		0.8575	1.594			65.1	3324.78	3149.69	3149.69	3149.69	3149.69	3149.69	3149.69	718	26454.8	24460.4	24421.6	24257.4	24174.3	26044.6	24174.3	24174.3
																				36.6	25	36.6	6.25	26.63	138.4	26.63	135.657		0.8625	1.659			65	3323.03	3148.86	3148.86	3148.86	3148.86	3148.86	3148.86	717.9	26602.8	24450.1	24392.1	24252.9	24154	25972.8	24154	24154
																				36.63	28	36.63	7	26.66	127	26.66	128.756		0.8675	1.575			64.9	3290.02	3148.12	3148.12	3148.12	3148.12	3148.12	3148.12	717.8	26661.7	24439.1	24361.9	24249.6	24132.6	25893.3	24132.6	24132.6
																				36.66	29	36.66	7.25	26.69	123.686	26.69	123.997		0.8725	1.514			64.8	3326.32	3147.55	3147.55	3147.55	3147.55	3147.55	3147.55	717.7	26994.4	24427.6	24331.2	24248.2	24110.3	25807.1	24110.3	24110.3
																				36.69	17	36.69	4.25	26.72	128.429	26.72	128.791		0.8775	1.506			64.7	3121.69	3147.12	3147.12	3147.12	3147.12	3147.12	3147.12	717.6	26797.4	24416.5	24300.8	24249.8	24087.9	25715.8	24087.9	24087.9
																				36.72	23	36.72	5.75	26.75	137.571	26.75	137.268		0.8825	1.52			64.6	3173.24	3146.79	3146.79	3146.79	3146.79	3146.79	3146.79	717.5	26365.1	24406.3	24271.2	24255	24065.9	25620.5	24065.9	24065.9
																				36.75	27	36.75	6.75	26.78	143.229	26.78	142.075		0.8875	1.498			64.5	3192.8	3146.61	3146.61	3146.61	3146.61	3146.61	3146.61	717.4	26266.8	24396.9	24242.1	24264.1	24044.2	25522.2	24044.2	24044.2
																				36.78	28	36.78	7	26.81	141.057	26.81	141.672		0.8925	1.606			64.4	3121.37	3146.6	3146.6	3146.6	3146.6	3146.6	3146.6	717.3	26356	24388.3	24213.7	24277.3	24022.8	25421.5	24022.8	24022.8
																				36.81	31	36.81	7.75	26.84	140.171	26.84	140.257		0.8975	1.794			64.3	3136.24	3146.54	3146.54	3146.54	3146.54	3146.54	3146.54	717.2	26685.4	24380.1	24185.4	24294.5	24001.2	25319	24001.2	24001.2
																				36.84	34	36.84	8.5	26.87	142.514	26.87	144.973		0.9025	2.034			64.2	3181.85	3146.49	3146.49	3146.49	3146.49	3146.49	3146.49	717.1	26802.5	24371.7	24156.6	24315.3	23978.9	25214.8	23978.9	23978.9
																				36.87	22	36.87	5.5	26.9	149.029	26.9	143.719		0.9075	2.362			64.1	3214.02	3177.37	3177.37	3177.37	3177.37	3177.37	3177.37	717	26788.7	24363.7	24127.9	24340.4	23956.2	25110.2	23956.2	23956.2
																				36.9	27	36.9	6.75	26.93	131.971	26.93	135.327		0.9125	2.685			64.1		3177.37	3177.37	3177.37	3177.37	3177.37	3177.37	716.9	26363	24356.1	24098.9	24369.9	23933.2	25005.7	23933.2	23933.2
																				36.93	27	36.93	6.75	26.96	125.543	26.96	123.515		0.9175	2.972			64.2		3146.49	3146.49	3146.49	3146.49	3146.49	3146.49	716.8	26500.4	24349.1	24070.3	24404.4	23910.2	24902.5	23910.2	23910.2
																				36.96	26	36.96	6.5	26.99	124.8	26.99	130.523		0.9225	3.182			64.3		3146.54	3146.54	3146.54	3146.54	3146.54	3146.54	716.7	26578.8	24343.3	24042.3	24444.3	23887.7	24801.6	23887.7	23887.7
																				36.99	28	36.99	7	27.02	148.457	27.02	142.489		0.9275	3.443			64.4		3146.6	3146.6	3146.6	3146.6	3146.6	3146.6	716.6	26392.7	24338.2	24014.4	24489.2	23865	24702.9	23865	23865
																				37.02	30	37.02	7.5	27.05	148.457	27.05	150.144		0.9325	3.77			64.5		3146.61	3146.61	3146.61	3146.61	3146.61	3146.61	716.5	26786	24333.4	23986.1	24538.6	23841.7	24606.6	23841.7	23841.7
																				37.05	18	37.05	4.5	27.08	146.371	27.08	146.087		0.9375	3.722			64.6		3146.79	3146.79	3146.79	3146.79	3146.79	3146.79	716.4	26607.4	24329.3	23957.9	24592.7	23818.3	24513.2	23818.3	23818.3
																				37.08	28	37.08	7	27.11	144.086	27.11	144.622		0.9425	3.724			64.7		3147.12	3147.12	3147.12	3147.12	3147.12	3147.12	716.3	26546.6	24326.1	23929.7	24651.5	23794.7	24423.4	23794.7	23794.7
																				37.11	31	37.11	7.75	27.14	146.8	27.14	148.024		0.9475	3.543			64.8		3147.55	3147.55	3147.55	3147.55	3147.55	3147.55	716.2	26528.5	24324	23901.9	24714.8	23771.3	24337.3	23771.3	23771.3
																				37.14	30	37.14	7.5	27.17	153.457	27.17	150.993		0.9525	3.231			64.9		3148.12	3148.12	3148.12	3148.12	3148.12	3148.12	716.1	26210.7	24323.3	23874.4	24782.6	23748.2	24255.5	23748.2	23748.2
																				37.17	24	37.17	6	27.2	148.714	27.2	150.504		0.9575	2.953			65		3148.86	3148.86	3148.86	3148.86	3148.86	3148.86	716	26473.4	24323.8	23847.2	24854	23725.1	24177.8	23725.1	23725.1
																				37.2	25	37.2	6.25	27.23	145.971	27.23	144.598		0.9625	2.592			65.1		3149.69	3149.69	3149.69	3149.69	3149.69	3149.69	715.9	26480.8	24325.1	23819.8	24928.1	23701.6	24103.7	23701.6	23701.6
																				37.23	33	37.23	8.25	27.26	137.743	27.26	138.617		0.9675	2.187			65.2		3150.67	3150.67	3150.67	3150.67	3150.67	3150.67	715.8	26684.6	24327.5	23792.3	25004.4	23677.9	24033.5	23677.9	23677.9
																				37.26	26	37.26	6.5	27.29	132.571	27.29	131.374		0.9725	1.747			65.3		3151.83	3151.83	3151.83	3151.83	3151.83	3151.83	715.7	26587.5	24330.4	23764	25081.4	23653.2	23966.2	23653.2	23653.2
																				37.29	29	37.29	7.25	27.32	128.8	27.32	130.899		0.9775	1.386			65.4		3153.28	3153.28	3153.28	3153.28	3153.28	3153.28	715.6	26757.2	24334.2	23735.2	25158.7	23628	23902.3	23628	23628
																				37.32	31	37.32	7.75	27.35	138.743	27.35	139.147		0.9825	1.197			65.5		3155.11	3155.11	3155.11	3155.11	3155.11	3155.11	715.5	26742.1	24339.3	23706.2	25235.5	23602.4	23841.7	23602.4	23602.4
																				37.35	26	37.35	6.5	27.38	150.229	27.38	147.557		0.9875	0.904			65.6		3157.19	3157.19	3157.19	3157.19	3157.19	3157.19	715.4	26630	24346.2	23677.5	25311.6	23576.9	23784.7	23576.9	23576.9
																				37.38	17	37.38	4.25	27.41	146.371	27.41	146.93		0.9925	0.762			65.7		3159.37	3159.37	3159.37	3159.37	3159.37	3159.37	715.3	26443.9	24354.9	23648.8	25385.5	23551.4	23731	23551.4	23551.4
																				37.41	22	37.41	5.5	27.44	141.457	27.44	143.414		0.9975	0.606			65.8		3161.83	3161.83	3161.83	3161.83	3161.83	3161.83	715.2	26540.6	24364.9	23619.6	25455.7	23525.3	23679.9	23525.3	23525.3
																				37.44	23	37.44	5.75	27.47	143.257	27.47	141.293		1.0025	0.45			65.9		3164.35	3164.35	3164.35	3164.35	3164.35	3164.35	715.1	27044.1	24376.6	23590.1	25521.5	23498.7	23631.2	23498.7	23498.7
																				37.47	28	37.47	7	27.5	136.714	27.5	136.112		1.0075	0.355			66		3166.93	3166.93	3166.93	3166.93	3166.93	3166.93	715	26916.2	24390.1	23560.2	25581.5	23471.6	23584.5	23471.6	23471.6
																				37.5	24	37.5	6	27.53	129.686	27.53	132.931		1.0125	0.346			66.1		3169.74	3169.74	3169.74	3169.74	3169.74	3169.74	714.9	26895.1	24405.3	23529.7	25634.7	23443.9	23539.8	23443.9	23443.9
																				37.53	31	37.53	7.75	27.56	137.057	27.56	134.398		1.0175	0.297			66.2		3172.8	3172.8	3172.8	3172.8	3172.8	3172.8	714.8	26738.2	24422.6	23498.8	25680.2	23415.6	23496.6	23415.6	23415.6
																				37.56	31	37.56	7.75	27.59	135.857	27.59	136.44		1.0225	0.276			66.3		3175.92	3175.92	3175.92	3175.92	3175.92	3175.92	714.7	26801	24443	23468.3	25717.9	23387.6	23455.8	23387.6	23387.6
																				37.59	39	37.59	9.75	27.62	134.143	27.62	133.834		1.0275	0.285			66.4		3179.24	3179.24	3179.24	3179.24	3179.24	3179.24	714.6	26693.1	24466.4	23437.8	25746.6	23359.6	23416.7	23359.6	23359.6
																				37.62	36	37.62	9	27.65	133.171	27.65	135.334		1.0325	0.236			66.5		3182.79	3182.79	3182.79	3182.79	3182.79	3182.79	714.5	26834.6	24492.4	23406.8	25765	23330.9	23378.5	23330.9	23330.9
																				37.65	21	37.65	5.25	27.68	137.8	27.68	134.266		1.0375	0.227			66.6		3186.43	3186.43	3186.43	3186.43	3186.43	3186.43	714.4	27230.1	24522	23376	25773.4	23302.5	23342	23302.5	23302.5
																				37.68	27	37.68	6.75	27.71	127.657	27.71	128.688		1.0425	0.209			66.7		3190.1	3190.1	3190.1	3190.1	3190.1	3190.1	714.3	26443.4	24555.4	23345.3	25770.9	23274	23306.6	23274	23274
																				37.71	25	37.71	6.25	27.74	123.6	27.74	126.015		1.0475	0.209			66.8		3193.93	3193.93	3193.93	3193.93	3193.93	3193.93	714.2	26706.1	24592.9	23314.6	25757.3	23245.5	23272.3	23245.5	23245.5
																				37.74	34	37.74	8.5	27.77	134.457	27.77	132.456		1.0525	0.207			66.9		3197.85	3197.85	3197.85	3197.85	3197.85	3197.85	714.1	26570.6	24634.2	23283.6	25732	23216.6	23238.5	23216.6	23216.6
																				37.77	21	37.77	5.25	27.8	140.886	27.8	141.777		1.0575	0.167			67		3201.72	3201.72	3201.72	3201.72	3201.72	3201.72	714	26993.4	24680.3	23252.7	25695.3	23187.6	23205.6	23187.6	23187.6
																				37.8	28	37.8	7	27.83	146.886	27.83	145.95		1.0625	0.172			67.1		3205.55	3205.55	3205.55	3205.55	3205.55	3205.55	713.9	27098	24729.3	23219.7	25645.2	23156.6	23171.2	23156.6	23156.6
																				37.83	22	37.83	5.5	27.86	146.057	27.86	147.027		1.0675	0.167			67.2		3209.63	3209.63	3209.63	3209.63	3209.63	3209.63	713.8	27768.7	24782.6	23185.8	25583.1	23124.5	23136.3	23124.5	23124.5
																				37.86	26	37.86	6.5	27.89	142.914	27.89	140.162		1.0725	0.188			67.3		3213.97	3213.97	3213.97	3213.97	3213.97	3213.97	713.7	27292.1	24840.1	23150.2	25508.6	23090.7	23100.2	23090.7	23090.7
																				37.89	24	37.89	6	27.92	130.657	27.92	134.879		1.0775	0.182			67.4		3218.44	3218.44	3218.44	3218.44	3218.44	3218.44	713.6	27611.1	24902.4	23113.1	25422.6	23055.4	23063	23055.4	23055.4
																				37.92	22	37.92	5.5	27.95	134.6	27.95	131.007		1.0825	0.171			67.5		3222.98	3222.98	3222.98	3222.98	3222.98	3222.98	713.5	27868.4	24970.4	23075.1	25326.2	23019.2	23025.2	23019.2	23019.2
																				37.95	22	37.95	5.5	27.98	130.8	27.98	134.16		1.0875	0.174			67.6		3227.84	3227.84	3227.84	3227.84	3227.84	3227.84	713.4	27626.8	25045.4	23037.1	25221	22982.7	22987.5	22982.7	22982.7
																				37.98	23	37.98	5.75	28.01	137.229	28.01	133.499		1.0925	0.187			67.7		3232.91	3232.91	3232.91	3232.91	3232.91	3232.91	713.3	27711.4	25128.1	22998.9	25108	22946.2	22950	22946.2	22946.2
																				38.01	31	38.01	7.75	28.04	132.657	28.04	136.713		1.0975	0.166			67.8		3238	3238	3238	3238	3238	3238	713.2	27193.2	25218.7	22960.6	24987.9	22909.5	22912.4	22909.5	22909.5
																				38.04	32	38.04	8	28.07	139.371	28.07	135.311		1.1025	0.165			67.9		3243.15	3243.15	3243.15	3243.15	3243.15	3243.15	713.1	27619.5	25318.3	22922.8	24862.4	22873.1	22875.4	22873.1	22873.1
																				38.07	33	38.07	8.25	28.1	132.343	28.1	134.75		1.1075	0.158			68		3248.46	3248.46	3248.46	3248.46	3248.46	3248.46	713	27459.3	25426	22883.8	24731	22835.6	22837.4	22835.6	22835.6
																				38.1	20	38.1	5	28.13	133.914	28.13	134.005		1.1125	0.169			68.1		3253.78	3253.78	3253.78	3253.78	3253.78	3253.78	712.9	28211.2	25542.2	22843.9	24594.8	22797.1	22798.5	22797.1	22797.1
																				38.13	25	38.13	6.25	28.16	138.343	28.16	137.202		1.1175	0.156			68.2		3259	3259	3259	3259	3259	3259	712.8	28290.6	25667.4	22803	24455	22757.5	22758.6	22757.5	22757.5
																				38.16	24	38.16	6	28.19	138.829	28.19	140.011		1.1225	0.188			68.3		3264.11	3264.11	3264.11	3264.11	3264.11	3264.11	712.7	27715.5	25801.9	22761.2	24312.6	22717.1	22718	22717.1	22717.1
																				38.19	31	38.19	7.75	28.22	141.886	28.22	140.343		1.1275	0.149			68.4		3269.18	3269.18	3269.18	3269.18	3269.18	3269.18	712.6	28056.5	25945.4	22718.2	24168.2	22675.3	22676	22675.3	22675.3
																				38.22	24	38.22	6	28.25	140.229	28.25	142.553		1.1325	0.169			68.5		3274.44	3274.44	3274.44	3274.44	3274.44	3274.44	712.5	28240.9	26099.1	22674.9	24023.9	22633.3	22633.8	22633.3	22633.3
																				38.25	27	38.25	6.75	28.28	144.571	28.28	142.424		1.1375	0.15			68.6		3279.83	3279.83	3279.83	3279.83	3279.83	3279.83	712.4	28149.8	26262.5	22631.3	23880.3	22590.9	22591.2	22590.9	22590.9
																				38.28	32	38.28	8	28.31	138.514	28.31	139.031		1.1425	0.174			68.7		3285.23	3285.23	3285.23	3285.23	3285.23	3285.23	712.3	28450.5	26434.1	22586.3	23737.3	22547.1	22547.4	22547.1	22547.1
																				38.31	39	38.31	9.75	28.34	130.714	28.34	130.08		1.1475	0.179			68.8		3290.76	3290.76	3290.76	3290.76	3290.76	3290.76	712.2	28434.2	26613.4	22540.5	23596.1	22502.5	22502.7	22502.5	22502.5
																				38.34	31	38.34	7.75	28.37	123.8	28.37	125.24		1.1525	0.175			68.9		3296.42	3296.42	3296.42	3296.42	3296.42	3296.42	712.1	28463.8	26799.5	22494.3	23457.7	22457.3	22457.5	22457.3	22457.3
																				38.37	34	38.37	8.5	28.4	127.8	28.4	127.847		1.1575	0.168			69		3301.98	3301.98	3301.98	3301.98	3301.98	3301.98	712	28413.9	26990	22447.2	23322.3	22411.3	22411.4	22411.3	22411.3
																				38.4	38	38.4	9.5	28.43	135.943	28.43	135.85		1.1625	0.176			69.1		3307.48	3307.48	3307.48	3307.48	3307.48	3307.48	711.9	28531.1	27182.8	22399.7	23190.6	22364.8	22364.9	22364.8	22364.8
																				38.43	38	38.43	9.5	28.46	140.914	28.46	139.305		1.1675	0.167			69.2		3313.13	3313.13	3313.13	3313.13	3313.13	3313.13	711.8	28626.4	27375.6	22352.7	23064	22318.8	22318.8	22318.8	22318.8
																				38.46	37	38.46	9.25	28.49	136.486	28.49	137.806		1.1725	0.156			69.3		3318.88	3318.88	3318.88	3318.88	3318.88	3318.88	711.7	27891.5	27563.7	22305.1	22941.6	22272.2	22272.2	22272.2	22272.2
																				38.49	45	38.49	11.25	28.52	135.2	28.52	134.534		1.1775	0.157			69.4		3324.72	3324.72	3324.72	3324.72	3324.72	3324.72	711.6	28684.9	27742.4	22256.8	22823.5	22224.8	22224.9	22224.8	22224.8
																				38.52	27	38.52	6.75	28.55	134.2	28.55	135.562		1.1825	0.154			69.5		3330.63	3330.63	3330.63	3330.63	3330.63	3330.63	711.5	28718	27907	22208.2	22710.2	22177.2	22177.2	22177.2	22177.2
																				38.55	23	38.55	5.75	28.58	138.4	28.58	136.911		1.1875	0.162			69.6		3336.67	3336.67	3336.67	3336.67	3336.67	3336.67	711.4	28535.5	28052.5	22159.5	22601.7	22129.4	22129.4	22129.4	22129.4
																				38.58	30	38.58	7.5	28.61	136.829	28.61	136.684		1.1925	0.185			69.7		3342.86	3342.86	3342.86	3342.86	3342.86	3342.86	711.3	28535.7	28171.8	22109.2	22496.6	22079.9	22079.9	22079.9	22079.9
																				38.61	33	38.61	8.25	28.64	135.886	28.64	137.546		1.1975	0.18			69.8		3349.43	3349.43	3349.43	3349.43	3349.43	3349.43	711.2	28857.9	28260.7	22058.2	22395.7	22029.7	22029.7	22029.7	22029.7
																				38.64	32	38.64	8	28.67	143.657	28.67	143.153		1.2025	0.155			69.9		3356.81	3356.81	3356.81	3356.81	3356.81	3356.81	711.1	28970.3	28315.1	22007	22299.4	21979.4	21979.4	21979.4	21979.4
																				38.67	31	38.67	7.75	28.7	148.857	28.7	148.659		1.2075	0.157			70		3365.51	3365.51	3365.51	3365.51	3365.51	3365.51	711	28591.3	28331.3	21955.9	22207.5	21929	21929	21929	21929
																				38.7	39	38.7	9.75	28.73	146.086	28.73	143.069		1.2125	0.151			70.1		3376.09	3376.09	3376.09	3376.09	3376.09	3376.09	710.9	28384.4	28308	21905.7	22120.9	21879.6	21879.6	21879.6	21879.6
																				38.73	46	38.73	11.5	28.76	132.257	28.76	136.518		1.2175	0.153			70.2		3389.58	3389.58	3389.58	3389.58	3389.58	3389.58	710.8	27643.7	28244	21856.4	22039.2	21831.1	21831.1	21831.1	21831.1
																				38.76	45	38.76	11.25	28.79	139.486	28.79	138.749		1.2225	0.165			70.3		3407.29	3407.29	3407.29	3407.29	3407.29	3407.29	710.7	28057.5	28140	21808.1	21962.2	21783.5	21783.5	21783.5	21783.5
																				38.79	56	38.79	14	28.82	150.171	28.82	150.877		1.2275	0.176			70.4		3430.69	3430.69	3430.69	3430.69	3430.69	3430.69	710.6	28105.7	27998.3	21761	21889.8	21737.1	21737.1	21737.1	21737.1
																				38.82	43	38.82	10.75	28.85	155.314	28.85	151.472		1.2325	0.148			70.5		3461.52	3461.52	3461.52	3461.52	3461.52	3461.52	710.5	27656.6	27822.3	21715	21821.7	21691.8	21691.8	21691.8	21691.8
																				38.85	57	38.85	14.25	28.88	137.686	28.88	138.812		1.2375	0.173			70.6		3501.46	3501.46	3501.46	3501.46	3501.46	3501.46	710.4	27374.5	27615.6	21669.3	21756.8	21646.7	21646.7	21646.7	21646.7
																				38.88	36	38.88	9	28.91	124.886	28.91	127.996		1.2425	0.157			70.7		3551.47	3551.47	3551.47	3551.47	3551.47	3551.47	710.3	27301.9	27384.1	21624.7	21695.6	21602.8	21602.8	21602.8	21602.8
																				38.91	43	38.91	10.75	28.94	131.371	28.94	129.067		1.2475	0.16			70.8		3612.15	3612.15	3612.15	3612.15	3612.15	3612.15	710.2	27084.5	27134.4	21582.3	21638.9	21561	21561	21561	21561
																				38.94	53	38.94	13.25	28.97	135.314	28.97	137.065		1.2525	0.172			70.9		3683.07	3683.07	3683.07	3683.07	3683.07	3683.07	710.1	26471.9	26870.3	21540.6	21585	21519.9	21519.9	21519.9	21519.9
																				38.97	49	38.97	12.25	29	141.771	29	138.806		1.2575	0.15			71		3762.57	3762.57	3762.57	3762.57	3762.57	3762.57	710	26996.1	26597.1	21499.7	21533.8	21479.6	21479.6	21479.6	21479.6
																				39	48	39	12	29.03	135.371	29.03	137.813		1.2625	0.157			71.1		3848.07	3848.07	3848.07	3848.07	3848.07	3848.07	709.9	26667.5	26319.7	21460	21485.3	21440.5	21440.5	21440.5	21440.5
																				39.03	54	39.03	13.5	29.06	135.343	29.06	134.405		1.2675	0.171			71.2		3936.55	3936.55	3936.55	3936.55	3936.55	3936.55	709.8	26365.2	26042.1	21421.3	21439.3	21402.4	21402.4	21402.4	21402.4
																				39.06	75	39.06	18.75	29.09	132.429	29.09	132.887		1.2725	0.165			71.3		4024.48	4024.48	4024.48	4024.48	4024.48	4024.48	709.7	26197.5	25766.9	21383.1	21395	21364.7	21364.7	21364.7	21364.7
																				39.09	75	39.09	18.75	29.12	128.314	29.12	126.845		1.2775	0.157			71.4		4108.77	4108.77	4108.77	4108.77	4108.77	4108.77	709.6	26002	25498.4	21346.8	21353.7	21328.9	21328.9	21328.9	21328.9
																				39.12	71	39.12	17.75	29.15	119.343	29.15	120.477		1.2825	0.144			71.5		4187.11	4187.11	4187.11	4187.11	4187.11	4187.11	709.5	25558.1	25238.1	21312	21314.8	21294.6	21294.6	21294.6	21294.6
																				39.15	70	39.15	17.5	29.18	119	29.18	119.595		1.2875	0.159			71.6		4257.91	4257.91	4257.91	4257.91	4257.91	4257.91	709.4	25497.7	24986.7	21277.8	21277.2	21260.9	21260.9	21260.9	21260.9
																				39.18	68	39.18	17	29.21	127.543	29.21	128.243		1.2925	0.175			71.7		4320.7	4320.7	4320.7	4320.7	4320.7	4320.7	709.3	25828.9	24746	21244.9	21241.6	21228.5	21228.5	21228.5	21228.5
																				39.21	94	39.21	23.5	29.24	138.286	29.24	135.697		1.2975	0.159			71.8		4375.91	4375.91	4375.91	4375.91	4375.91	4375.91	709.2	25150.1	24517	21213.8	21208.4	21197.9	21197.9	21197.9	21197.9
																				39.24	100	39.24	25	29.27	136.371	29.27	138.703		1.3025	0.158			71.9		4424.09	4424.09	4424.09	4424.09	4424.09	4424.09	709.1	24659.9	24299.9	21184.1	21177.1	21168.7	21168.7	21168.7	21168.7
																				39.27	110	39.27	27.5	29.3	137.143	29.3	134.635		1.3075	0.167			72		4466.11	4466.11	4466.11	4466.11	4466.11	4466.11	709	24433.3	24095	21156.4	21148.1	21141.4	21141.4	21141.4	21141.4
																				39.3	119	39.3	29.75	29.33	128.743	29.33	130.793		1.3125	0.138			72.1		4503.12	4503.12	4503.12	4503.12	4503.12	4503.12	708.9	24085.1	23903.3	21131.6	21122.3	21117	21117	21117	21117
																				39.33	143	39.33	35.75	29.36	128.571	29.36	128.038		1.3175	0.164			72.2		4535.86	4535.86	4535.86	4535.86	4535.86	4535.86	708.8	23731.6	23723.2	21108.3	21098.3	21094.2	21094.2	21094.2	21094.2
																				39.36	138	39.36	34.5	29.39	130.114	29.39	131.052		1.3225	0.147			72.3		4564.93	4564.93	4564.93	4564.93	4564.93	4564.93	708.7	23974.5	23554.5	21086.8	21076.3	21073.1	21073.1	21073.1	21073.1
																				39.39	159	39.39	39.75	29.42	133.086	29.42	131.117		1.3275	0.149			72.4		4591.06	4591.06	4591.06	4591.06	4591.06	4591.06	708.6	23383.9	23396.6	21066.8	21056	21053.4	21053.4	21053.4	21053.4
																				39.42	158	39.42	39.5	29.45	126.257	29.45	126.113		1.3325	0.156			72.5		4614.74	4614.74	4614.74	4614.74	4614.74	4614.74	708.5	23320.8	23248.6	21048	21037	21035	21035	21035	21035
																				39.45	181	39.45	45.25	29.48	121.371	29.48	124.491		1.3375	0.162			72.6		4636.36	4636.36	4636.36	4636.36	4636.36	4636.36	708.4	23192.8	23109.1	21029.3	21018.2	21016.7	21016.7	21016.7	21016.7
																				39.48	171	39.48	42.75	29.51	131.857	29.51	129.79		1.3425	0.152			72.7		4656.76	4656.76	4656.76	4656.76	4656.76	4656.76	708.3	23559.1	22978.7	21011.9	21000.9	20999.7	20999.7	20999.7	20999.7
																				39.51	230	39.51	57.5	29.54	134.743	29.54	134.319		1.3475	0.168			72.8		4676.35	4676.35	4676.35	4676.35	4676.35	4676.35	708.2	23002.4	22855.9	20994.8	20983.8	20982.9	20982.9	20982.9	20982.9
																				39.54	227	39.54	56.75	29.57	131.171	29.57	130.121		1.3525	0.177			72.9		4695.38	4695.38	4695.38	4695.38	4695.38	4695.38	708.1	23175.1	22740.8	20978.6	20967.7	20967.1	20967.1	20967.1	20967.1
																				39.57	235	39.57	58.75	29.6	127.229	29.6	130.819		1.3575	0.185			73		4714.25	4714.25	4714.25	4714.25	4714.25	4714.25	708	22623.8	22632.1	20962.5	20951.8	20951.3	20951.3	20951.3	20951.3
																				39.6	227	39.6	56.75	29.63	141.257	29.63	139.866		1.3625	0.159			73.1		4733.26	4733.26	4733.26	4733.26	4733.26	4733.26	707.9	23067	22531.7	20948.6	20938.1	20937.7	20937.7	20937.7	20937.7
																				39.63	268	39.63	67	29.66	149.714	29.66	148.997		1.3675	0.17			73.2		4752.27	4752.27	4752.27	4752.27	4752.27	4752.27	707.8	21965.8	22438.1	20936	20925.8	20925.5	20925.5	20925.5	20925.5
																				39.66	280	39.66	70	29.69	145.286	29.69	142.832		1.3725	0.144			73.3		4771.53	4771.53	4771.53	4771.53	4771.53	4771.53	707.7	22028.3	22350.3	20924.2	20914.2	20913.9	20913.9	20913.9	20913.9
																				39.69	259	39.69	64.75	29.72	129.029	29.72	132.944		1.3775	0.151			73.4		4791.47	4791.47	4791.47	4791.47	4791.47	4791.47	707.6	22668.6	22267.4	20912.4	20902.6	20902.5	20902.5	20902.5	20902.5
																				39.72	274	39.72	68.5	29.75	130.629	29.75	129.262		1.3825	0.14			73.5		4812.73	4812.73	4812.73	4812.73	4812.73	4812.73	707.5	22518	22189.7	20901.5	20891.9	20891.8	20891.8	20891.8	20891.8
																				39.75	269	39.75	67.25	29.78	134.086	29.78	135.362		1.3875	0.16			73.6		4836.6	4836.6	4836.6	4836.6	4836.6	4836.6	707.4	22456.9	22116	20890.4	20881.1	20881	20881	20881	20881
																				39.78	238	39.78	59.5	29.81	139.343	29.81	135.799		1.3925	0.148			73.7		4864.38	4864.38	4864.38	4864.38	4864.38	4864.38	707.3	22038.1	22046.1	20879.2	20870.2	20870.1	20870.1	20870.1	20870.1
																				39.81	244	39.81	61	29.84	131.457	29.84	134.991		1.3975	0.131			73.8		4897.28	4897.28	4897.28	4897.28	4897.28	4897.28	707.2	22040.3	21980.2	20868.5	20859.8	20859.7	20859.7	20859.7	20859.7
																				39.84	213	39.84	53.25	29.87	136.829	29.87	135.851		1.4025	0.138			73.9		4936.68	4936.68	4936.68	4936.68	4936.68	4936.68	707.1	22279	21918	20858.3	20849.7	20849.7	20849.7	20849.7	20849.7
																				39.87	237	39.87	59.25	29.9	140.629	29.9	140.487		1.4075	0.166			74		4983.72	4983.72	4983.72	4983.72	4983.72	4983.72	707	22214.3	21859.9	20849.1	20840.8	20840.8	20840.8	20840.8	20840.8
																				39.9	237	39.9	59.25	29.93	139.429	29.93	137.224		1.4125	0.155			74.1		5038.44	5038.44	5038.44	5038.44	5038.44	5038.44	706.9	21665.3	21804.9	20840.1	20832	20832	20832	20832	20832
																				39.93	222	39.93	55.5	29.96	131.457	29.96	135.505		1.4175	0.16			74.2		5100.75	5100.75	5100.75	5100.75	5100.75	5100.75	706.8	21882	21753.2	20831.8	20823.9	20823.9	20823.9	20823.9	20823.9
																				39.96	211	39.96	52.75	29.99	140.657	29.99	139.506		1.4225	0.165			74.3		5169.94	5169.94	5169.94	5169.94	5169.94	5169.94	706.7	21555.6	21704.8	20824.3	20816.7	20816.7	20816.7	20816.7	20816.7
																				39.99	157	39.99	39.25	30.02	143.743	30.02	140.297		1.4275	0.18			74.4		5244.39	5244.39	5244.39	5244.39	5244.39	5244.39	706.6	21665.1	21659.2	20817.4	20810	20810	20810	20810	20810
																				40.02	154	40.02	38.5	30.05	130.857	30.05	134.54		1.4325	0.18			74.5		5321.62	5321.62	5321.62	5321.62	5321.62	5321.62	706.5	21800.8	21615.4	20810.1	20802.9	20802.9	20802.9	20802.9	20802.9
																				40.05	147	40.05	36.75	30.08	132.343	30.08	132.323		1.4375	0.169			74.6		5399.3	5399.3	5399.3	5399.3	5399.3	5399.3	706.4	21910.3	21574.3	20803.4	20796.4	20796.4	20796.4	20796.4	20796.4
																				40.08	123	40.08	30.75	30.11	135.571	30.11	133.529		1.4425	0.214			74.7		5474.68	5474.68	5474.68	5474.68	5474.68	5474.68	706.3	21446.4	21534.3	20796	20789.3	20789.3	20789.3	20789.3	20789.3
																				40.11	114	40.11	28.5	30.14	128.143	30.14	127.883		1.4475	0.214			74.8		5545.88	5545.88	5545.88	5545.88	5545.88	5545.88	706.2	21960.5	21496.6	20789.2	20782.7	20782.7	20782.7	20782.7	20782.7
																				40.14	114	40.14	28.5	30.17	121.486	30.17	125.042		1.4525	0.237			74.9		5611.35	5611.35	5611.35	5611.35	5611.35	5611.35	706.1	21295.3	21461.3	20783.1	20776.8	20776.8	20776.8	20776.8	20776.8
																				40.17	115	40.17	28.75	30.2	130.057	30.2	126.511		1.4575	0.283			75		5670.52	5670.52	5670.52	5670.52	5670.52	5670.52	706	21263.2	21428.1	20777.7	20771.5	20771.5	20771.5	20771.5	20771.5
																				40.2	89	40.2	22.25	30.23	126.829	30.23	127.465		1.4625	0.276			75.1		5723.47	5723.47	5723.47	5723.47	5723.47	5723.47	705.9	21461.4	21396.3	20772.2	20766.2	20766.2	20766.2	20766.2	20766.2
																				40.23	85	40.23	21.25	30.26	126.143	30.26	128.112		1.4675	0.278			75.2		5770.83	5770.83	5770.83	5770.83	5770.83	5770.83	705.8	21447.7	21366.9	20767.8	20762	20762	20762	20762	20762
																				40.26	81	40.26	20.25	30.29	134.914	30.29	133.783		1.4725	0.305			75.3		5813.1	5813.1	5813.1	5813.1	5813.1	5813.1	705.7	21186.5	21338.9	20763.5	20757.8	20757.8	20757.8	20757.8	20757.8
																				40.29	77	40.29	19.25	30.32	137.086	30.32	136.251		1.4775	0.329			75.4		5850.96	5850.96	5850.96	5850.96	5850.96	5850.96	705.6	21270.6	21311.7	20758.8	20753.4	20753.4	20753.4	20753.4	20753.4
																				40.32	70	40.32	17.5	30.35	129.8	30.35	129.031		1.4825	0.352			75.5		5885	5885	5885	5885	5885	5885	705.5	21422.8	21286.1	20754.7	20749.4	20749.4	20749.4	20749.4	20749.4
																				40.35	79	40.35	19.75	30.38	119.943	30.38	122.556		1.4875	0.369			75.6		5915.86	5915.86	5915.86	5915.86	5915.86	5915.86	705.4	21124.2	21261.9	20750.9	20745.7	20745.7	20745.7	20745.7	20745.7
																				40.38	49	40.38	12.25	30.41	123.371	30.41	121.772		1.4925	0.351			75.7		5944.1	5944.1	5944.1	5944.1	5944.1	5944.1	705.3	21207.3	21239.1	20747.5	20742.6	20742.6	20742.6	20742.6	20742.6
																				40.41	51	40.41	12.75	30.44	125.457	30.44	126.892		1.4975	0.344			75.8		5970.04	5970.04	5970.04	5970.04	5970.04	5970.04	705.2	20845.7	21216.9	20743.9	20739	20739	20739	20739	20739
																				40.44	69	40.44	17.25	30.47	130.229	30.47	128.066		1.5025	0.319			75.9		5994.07	5994.07	5994.07	5994.07	5994.07	5994.07	705.1	21497.4	21195.9	20740.5	20735.8	20735.8	20735.8	20735.8	20735.8
																				40.47	52	40.47	13	30.5	124.971	30.5	125.285		1.5075	0.301			76		6016.49	6016.49	6016.49	6016.49	6016.49	6016.49	705	21200.4	21176	20737.5	20732.9	20732.9	20732.9	20732.9	20732.9
																				40.5	43	40.5	10.75	30.53	122.2	30.53	124.443		1.5125	0.314			76.1		6037.41	6037.41	6037.41	6037.41	6037.41	6037.41	704.9	20859.7	21157.5	20735	20730.6	20730.6	20730.6	20730.6	20730.6
																				40.53	50	40.53	12.5	30.56	130.771	30.56	129.087		1.5175	0.275			76.2		6056.98	6056.98	6056.98	6056.98	6056.98	6056.98	704.8	20819.4	21139	20732	20727.7	20727.7	20727.7	20727.7	20727.7
																				40.56	40	40.56	10	30.59	133.371	30.59	133.783		1.5225	0.305			76.3		6075.37	6075.37	6075.37	6075.37	6075.37	6075.37	704.7	21274	21121.6	20729.2	20725.1	20725.1	20725.1	20725.1	20725.1
																				40.59	48	40.59	12	30.62	132.343	30.62	130.506		1.5275	0.26			76.4		6092.95	6092.95	6092.95	6092.95	6092.95	6092.95	704.6	21230.1	21104.9	20726.5	20722.5	20722.5	20722.5	20722.5	20722.5
																				40.62	29	40.62	7.25	30.65	125.229	30.65	128.427		1.5325	0.273			76.5		6109.75	6109.75	6109.75	6109.75	6109.75	6109.75	704.5	21184.6	21088.6	20723.7	20719.8	20719.8	20719.8	20719.8	20719.8
																				40.65	39	40.65	9.75	30.68	131	30.68	128.938		1.5375	0.237			76.6		6125.78	6125.78	6125.78	6125.78	6125.78	6125.78	704.4	20950.2	21072.9	20720.9	20717.1	20717.1	20717.1	20717.1	20717.1
																				40.68	44	40.68	11	30.71	131.314	30.71	132.113		1.5425	0.245			76.7		6141.02	6141.02	6141.02	6141.02	6141.02	6141.02	704.3	20822.5	21058.2	20718.4	20714.7	20714.7	20714.7	20714.7	20714.7
																				40.71	38	40.71	9.5	30.74	131.886	30.74	131.198		1.5475	0.272			76.8		6155.52	6155.52	6155.52	6155.52	6155.52	6155.52	704.2	20991.8	21044.2	20716.2	20712.6	20712.6	20712.6	20712.6	20712.6
																				40.74	28	40.74	7	30.77	129.114	30.77	129.56		1.5525	0.254			76.9		6169.18	6169.18	6169.18	6169.18	6169.18	6169.18	704.1	21044.6	21031.3	20714.6	20711.2	20711.2	20711.2	20711.2	20711.2
																				40.77	36	40.77	9	30.8	127.429	30.8	127.982		1.5575	0.298			77		6182.2	6182.2	6182.2	6182.2	6182.2	6182.2	704	20736.3	21019	20713.1	20709.8	20709.8	20709.8	20709.8	20709.8
																				40.8	35	40.8	8.75	30.83	126.057	30.83	124.343		1.5625	0.284			77.1		6194.8	6194.8	6194.8	6194.8	6194.8	6194.8	703.9	20909	21007	20711.5	20708.2	20708.2	20708.2	20708.2	20708.2
																				40.83	24	40.83	6	30.86	117.771	30.86	119.047		1.5675	0.308			77.2		6206.87	6206.87	6206.87	6206.87	6206.87	6206.87	703.8	20932.3	20995.7	20710.1	20707	20707	20707	20707	20707
																				40.86	27	40.86	6.75	30.89	115.343	30.89	115.287		1.5725	0.338			77.3		6218.45	6218.45	6218.45	6218.45	6218.45	6218.45	703.7	20765.1	20984.8	20708.8	20705.8	20705.8	20705.8	20705.8	20705.8
																				40.89	32	40.89	8	30.92	116.657	30.92	117.25		1.5775	0.353			77.4		6229.5	6229.5	6229.5	6229.5	6229.5	6229.5	703.6	21011.7	20974	20707.2	20704.3	20704.3	20704.3	20704.3	20704.3
																				40.92	42	40.92	10.5	30.95	120.257	30.95	117.82		1.5825	0.368			77.5		6240.13	6240.13	6240.13	6240.13	6240.13	6240.13	703.5	20942.8	20963.6	20705.7	20702.8	20702.8	20702.8	20702.8	20702.8
																				40.95	42	40.95	10.5	30.98	117.771	30.98	121.325		1.5875	0.421			77.6		6250.46	6250.46	6250.46	6250.46	6250.46	6250.46	703.4	20876.2	20954.1	20704.6	20701.9	20701.9	20701.9	20701.9	20701.9
																				40.98	41	40.98	10.25	31.01	129.257	31.01	127.389		1.5925	0.389			77.7		6260.49	6260.49	6260.49	6260.49	6260.49	6260.49	703.3	20568.2	20945.1	20703.8	20701.1	20701.1	20701.1	20701.1	20701.1
																				41.01	24	41.01	6	31.04	133.314	31.04	133.158		1.5975	0.446			77.8		6270.35	6270.35	6270.35	6270.35	6270.35	6270.35	703.2	20596.4	20936.7	20703.2	20700.6	20700.6	20700.6	20700.6	20700.6
																				41.04	31	41.04	7.75	31.07	130.343	31.07	129.78		1.6025	0.438			77.9		6280.05	6280.05	6280.05	6280.05	6280.05	6280.05	703.1	20868.4	20928.2	20702.2	20699.7	20699.7	20699.7	20699.7	20699.7
																				41.07	22	41.07	5.5	31.1	122.571	31.1	123.458		1.6075	0.447			78		6289.44	6289.44	6289.44	6289.44	6289.44	6289.44	703	20594	20920	20701.4	20698.9	20698.9	20698.9	20698.9	20698.9
																				41.1	32	41.1	8	31.13	118.8	31.13	117.921		1.6125	0.423			78.1		6298.25	6298.25	6298.25	6298.25	6298.25	6298.25	702.9	20678.9	20902.4	20690.7	20688.4	20688.4	20688.4	20688.4	20688.4
																				41.13	32	41.13	8	31.16	117.486	31.16	119.482		1.6175	0.416			78.2		6306.68	6306.68	6306.68	6306.68	6306.68	6306.68	702.8	21174.9	20880.3	20675.4	20673.1	20673.1	20673.1	20673.1	20673.1
																				41.16	36	41.16	9	31.19	127.343	31.19	126.672		1.6225	0.377			78.3		6314.56	6314.56	6314.56	6314.56	6314.56	6314.56	702.7	20756.1	20858.4	20660	20657.8	20657.8	20657.8	20657.8	20657.8
																				41.19	28	41.19	7	31.22	133.8	31.22	132.735		1.6275	0.371			78.4		6321.97	6321.97	6321.97	6321.97	6321.97	6321.97	702.6	20791.6	20838	20645.9	20643.7	20643.7	20643.7	20643.7	20643.7
																				41.22	31	41.22	7.75	31.25	130.114	31.25	129.536		1.6325	0.349			78.5		6328.95	6328.95	6328.95	6328.95	6328.95	6328.95	702.5	20461.1	20813.5	20627.3	20625.3	20625.3	20625.3	20625.3	20625.3
																				41.25	23	41.25	5.75	31.28	121.971	31.28	123.585		1.6375	0.295			78.6		6335.73	6335.73	6335.73	6335.73	6335.73	6335.73	702.4	20809.1	20797.9	20617.5	20615.5	20615.5	20615.5	20615.5	20615.5
																				41.28	26	41.28	6.5	31.31	121.8	31.31	121.396		1.6425	0.297			78.7		6342.09	6342.09	6342.09	6342.09	6342.09	6342.09	702.3	20687.7	20780.5	20605.8	20603.8	20603.8	20603.8	20603.8	20603.8
																				41.31	28	41.31	7	31.34	123.2	31.34	123.195		1.6475	0.25			78.8		6347.99	6347.99	6347.99	6347.99	6347.99	6347.99	702.2	20794.1	20761.5	20592.2	20590.3	20590.3	20590.3	20590.3	20590.3
																				41.34	32	41.34	8	31.37	124.486	31.37	124.88		1.6525	0.229			78.9		6353.4	6353.4	6353.4	6353.4	6353.4	6353.4	702.1	20814.4	20738.1	20574	20572.2	20572.2	20572.2	20572.2	20572.2
																				41.37	36	41.37	9	31.4	124.029	31.4	122.246		1.6575	0.219			79		6358.3	6358.3	6358.3	6358.3	6358.3	6358.3	702	20606.9	20716	20557	20555.2	20555.2	20555.2	20555.2	20555.2
																				41.4	20	41.4	5	31.43	115.6	31.43	117.496		1.6625	0.221			79.1		6362.76	6362.76	6362.76	6362.76	6362.76	6362.76	701.9	20673.9	20699.3	20545.1	20543.4	20543.4	20543.4	20543.4	20543.4
																				41.43	20	41.43	5	31.46	113.771	31.46	112.447		1.6675	0.198			79.2		6367.1	6367.1	6367.1	6367.1	6367.1	6367.1	701.8	20369.4	20684.1	20534.6	20533	20533	20533	20533	20533
																				41.46	21	41.46	5.25	31.49	111	31.49	112.42		1.6725	0.183			79.3		6371.61	6371.61	6371.61	6371.61	6371.61	6371.61	701.7	20674.3	20668.9	20524	20522.4	20522.4	20522.4	20522.4	20522.4
																				41.49	27	41.49	6.75	31.52	115.2	31.52	114.257		1.6775	0.17			79.4		6376.16	6376.16	6376.16	6376.16	6376.16	6376.16	701.6	20771.9	20654.3	20513.8	20512.2	20512.2	20512.2	20512.2	20512.2
																				41.52	23	41.52	5.75	31.55	117.714	31.55	118.603		1.6825	0.181			79.5		6380.78	6380.78	6380.78	6380.78	6380.78	6380.78	701.5	20535.8	20640.6	20504.3	20502.8	20502.8	20502.8	20502.8	20502.8
																				41.55	30	41.55	7.5	31.58	120.886	31.58	119.808		1.6875	0.198			79.6		6385.39	6385.39	6385.39	6385.39	6385.39	6385.39	701.4	20591.5	20624.4	20492.2	20490.7	20490.7	20490.7	20490.7	20490.7
																				41.58	19	41.58	4.75	31.61	116.686	31.61	116.629		1.6925	0.164			79.7		6389.63	6389.63	6389.63	6389.63	6389.63	6389.63	701.3	20446.9	20612.5	20484.3	20482.8	20482.8	20482.8	20482.8	20482.8
																				41.61	26	41.61	6.5	31.64	109.657	31.64	109.616		1.6975	0.171			79.8		6393.42	6393.42	6393.42	6393.42	6393.42	6393.42	701.2	20427.7	20608.5	20484.1	20482.7	20482.7	20482.7	20482.7	20482.7
																				41.64	29	41.64	7.25	31.67	105	31.67	105.874		1.7025	0.156			79.9		6396.97	6396.97	6396.97	6396.97	6396.97	6396.97	701.1	20272.5	20604.7	20484	20482.7	20482.7	20482.7	20482.7	20482.7
																				41.67	28	41.67	7	31.7	108.4	31.7	108.743		1.7075	0.176			80		6400.37	6400.37	6400.37	6400.37	6400.37	6400.37	701	20326.7	20600.8	20483.7	20482.5	20482.5	20482.5	20482.5	20482.5
																				41.7	17	41.7	4.25	31.73	115.343	31.73	114.376		1.7125	0.161			80.1		6403.4	6403.4	6403.4	6403.4	6403.4	6403.4	700.9	20849.3	20592.3	20478.7	20477.5	20477.5	20477.5	20477.5	20477.5
																				41.73	27	41.73	6.75	31.76	117.314	31.76	116.864		1.7175	0.176			80.2		6406.41	6406.41	6406.41	6406.41	6406.41	6406.41	700.8	20720.8	20578.1	20467.9	20466.7	20466.7	20466.7	20466.7	20466.7
																				41.76	24	41.76	6	31.79	117.086	31.79	119.701		1.7225	0.17			80.3		6409.38	6409.38	6409.38	6409.38	6409.38	6409.38	700.7	20668	20559.9	20453	20451.8	20451.8	20451.8	20451.8	20451.8
																				41.79	23	41.79	5.75	31.82	122.686	31.82	119.279		1.7275	0.183			80.4		6412.32	6412.32	6412.32	6412.32	6412.32	6412.32	700.6	20410.3	20536.6	20432.8	20431.7	20431.7	20431.7	20431.7	20431.7
																				41.82	26	41.82	6.5	31.85	111.629	31.85	112.66		1.7325	0.164			80.5		6415.13	6415.13	6415.13	6415.13	6415.13	6415.13	700.5	20504	20526.5	20425.7	20424.7	20424.7	20424.7	20424.7	20424.7
																				41.85	19	41.85	4.75	31.88	101.171	31.88	100.988		1.7375	0.16			80.6		6417.94	6417.94	6417.94	6417.94	6417.94	6417.94	700.4	20164	20518.3	20420.4	20419.4	20419.4	20419.4	20419.4	20419.4
																				41.88	24	41.88	6	31.91	96.5429	31.91	99.0016		1.7425	0.169			80.7		6420.64	6420.64	6420.64	6420.64	6420.64	6420.64	700.3	20611.4	20514.3	20419.4	20418.4	20418.4	20418.4	20418.4	20418.4
																				41.91	20	41.91	5	31.94	105.114	31.94	102.08		1.7475	0.171			80.8		6423.28	6423.28	6423.28	6423.28	6423.28	6423.28	700.2	20451.8	20511.5	20419.4	20418.4	20418.4	20418.4	20418.4	20418.4
																				41.94	22	41.94	5.5	31.97	105.571	31.97	107.78		1.7525	0.165			80.9		6425.72	6425.72	6425.72	6425.72	6425.72	6425.72	700.1	20215.2	20508.8	20419.3	20418.4	20418.4	20418.4	20418.4	20418.4
																				41.97	25	41.97	6.25	32	112	32	111.104		1.7575	0.156			81		6428.03	6428.03	6428.03	6428.03	6428.03	6428.03	700	20585.7	20505.3	20418.4	20417.5	20417.5	20417.5	20417.5	20417.5
																				42	20	42	5	32.03	112.714	32.03	111.715		1.7625	0.165			81.1		6430.28	6430.28	6430.28	6430.28	6430.28	6430.28	700		20417.5	20417.5	20417.5	20417.5	20417.5	20417.5	20417.5
																				42.03	23	42.03	5.75	32.06	106.486	32.06	106.743		1.7675	0.135			81.2		6432.49	6432.49	6432.49	6432.49	6432.49	6432.49	700.1		20418.4	20418.4	20418.4	20418.4	20418.4	20418.4	20418.4
																				42.06	17	42.06	4.25	32.09	103.743	32.09	105.288		1.7725	0.141			81.3		6434.69	6434.69	6434.69	6434.69	6434.69	6434.69	700.2		20418.4	20418.4	20418.4	20418.4	20418.4	20418.4	20418.4
																				42.09	24	42.09	6	32.12	111.914	32.12	111.094		1.7775	0.147			81.4		6437.03	6437.03	6437.03	6437.03	6437.03	6437.03	700.3		20418.4	20418.4	20418.4	20418.4	20418.4	20418.4	20418.4
																				42.12	15	42.12	3.75	32.15	120.4	32.15	121.193		1.7825	0.164			81.5		6439.39	6439.39	6439.39	6439.39	6439.39	6439.39	700.4		20419.4	20419.4	20419.4	20419.4	20419.4	20419.4	20419.4
																				42.15	25	42.15	6.25	32.18	128.171	32.18	126.761		1.7875	0.136			81.6		6441.62	6441.62	6441.62	6441.62	6441.62	6441.62	700.5		20424.7	20424.7	20424.7	20424.7	20424.7	20424.7	20424.7
																				42.18	21	42.18	5.25	32.21	124.943	32.21	125.122		1.7925	0.14			81.7		6443.99	6443.99	6443.99	6443.99	6443.99	6443.99	700.6		20431.7	20431.7	20431.7	20431.7	20431.7	20431.7	20431.7
																				42.21	10	42.21	2.5	32.24	116.886	32.24	116.202		1.7975	0.128			81.8		6446.36	6446.36	6446.36	6446.36	6446.36	6446.36	700.7		20451.8	20451.8	20451.8	20451.8	20451.8	20451.8	20451.8
																				42.24	19	42.24	4.75	32.27	108.086	32.27	109.053		1.8025	0.158			81.9		6448.52	6448.52	6448.52	6448.52	6448.52	6448.52	700.8		20466.7	20466.7	20466.7	20466.7	20466.7	20466.7	20466.7
																				42.27	28	42.27	7	32.3	110.6	32.3	112.395		1.8075	0.151			82		6450.68	6450.68	6450.68	6450.68	6450.68	6450.68	700.9		20477.5	20477.5	20477.5	20477.5	20477.5	20477.5	20477.5
																				42.3	28	42.3	7	32.33	125.2	32.33	123.885		1.8125	0.145			82.1		6452.93	6452.93	6452.93	6452.93	6452.93	6452.93	701		20482.5	20482.5	20482.5	20482.5	20482.5	20482.5	20482.5
																				42.33	21	42.33	5.25	32.36	131.714	32.36	131.582		1.8175	0.131			82.2		6454.96	6454.96	6454.96	6454.96	6454.96	6454.96	701.1		20482.7	20482.7	20482.7	20482.7	20482.7	20482.7	20482.7
																				42.36	16	42.36	4	32.39	125.314	32.39	121.232		1.8225	0.157			82.3		6456.74	6456.74	6456.74	6456.74	6456.74	6456.74	701.2		20482.7	20482.7	20482.7	20482.7	20482.7	20482.7	20482.7
																				42.39	21	42.39	5.25	32.42	102.714	32.42	108.824		1.8275	0.15			82.4		6458.25	6458.25	6458.25	6458.25	6458.25	6458.25	701.3		20482.8	20482.8	20482.8	20482.8	20482.8	20482.8	20482.8
																				42.42	23	42.42	5.75	32.45	108.257	32.45	106.54		1.8325	0.143			82.5		6459.48	6459.48	6459.48	6459.48	6459.48	6459.48	701.4		20490.7	20490.7	20490.7	20490.7	20490.7	20490.7	20490.7
																				42.45	21	42.45	5.25	32.48	115	32.48	114.385		1.8375	0.133			82.6		6460.42	6460.42	6460.42	6460.42	6460.42	6460.42	701.5		20502.8	20502.8	20502.8	20502.8	20502.8	20502.8	20502.8
																				42.48	21	42.48	5.25	32.51	116.029	32.51	115.336		1.8425	0.137			82.7		6461.16	6461.16	6461.16	6461.16	6461.16	6461.16	701.6		20512.2	20512.2	20512.2	20512.2	20512.2	20512.2	20512.2
																				42.51	16	42.51	4	32.54	111.6	32.54	112.922		1.8475	0.15			82.8		6461.18	6461.18	6461.18	6461.18	6461.18	6461.18	701.7		20522.4	20522.4	20522.4	20522.4	20522.4	20522.4	20522.4
																				42.54	14	42.54	3.5	32.57	110.057	32.57	108.967		1.8525	0.15			82.9		6462.76	6462.76	6462.76	6462.76	6462.76	6462.76	701.8		20533	20533	20533	20533	20533	20533	20533
																				42.57	26	42.57	6.5	32.6	104.314	32.6	103.423		1.8575	0.158			83		6465.3	6465.3	6465.3	6465.3	6465.3	6465.3	701.9		20543.4	20543.4	20543.4	20543.4	20543.4	20543.4	20543.4
																				42.6	21	42.6	5.25	32.63	100	32.63	103.23		1.8625	0.139			83.1		6468.37	6468.37	6468.37	6468.37	6468.37	6468.37	702		20555.2	20555.2	20555.2	20555.2	20555.2	20555.2	20555.2
																				42.63	21	42.63	5.25	32.66	113.143	32.66	111.274		1.8675	0.134			83.2		6471.48	6471.48	6471.48	6471.48	6471.48	6471.48	702.1		20572.2	20572.2	20572.2	20572.2	20572.2	20572.2	20572.2
																				42.66	18	42.66	4.5	32.69	122.086	32.69	122.602		1.8725	0.14			83.3		6473.98	6473.98	6473.98	6473.98	6473.98	6473.98	702.2		20590.3	20590.3	20590.3	20590.3	20590.3	20590.3	20590.3
																				42.69	21	42.69	5.25	32.72	126.971	32.72	125.137		1.8775	0.152			83.4		6475.45	6475.45	6475.45	6475.45	6475.45	6475.45	702.3		20603.8	20603.8	20603.8	20603.8	20603.8	20603.8	20603.8
																				42.72	23	42.72	5.75	32.75	121.914	32.75	124.295		1.8825	0.132			83.5		6476.29	6476.29	6476.29	6476.29	6476.29	6476.29	702.4		20615.5	20615.5	20615.5	20615.5	20615.5	20615.5	20615.5
																				42.75	23	42.75	5.75	32.78	122.429	32.78	120.673		1.8875	0.166			83.6		6477.13	6477.13	6477.13	6477.13	6477.13	6477.13	702.5		20625.3	20625.3	20625.3	20625.3	20625.3	20625.3	20625.3
																				42.78	23	42.78	5.75	32.81	116.257	32.81	117.609		1.8925	0.196			83.7		6478.12	6478.12	6478.12	6478.12	6478.12	6478.12	702.6		20643.7	20643.7	20643.7	20643.7	20643.7	20643.7	20643.7
																				42.81	22	42.81	5.5	32.84	111.629	32.84	109.082		1.8975	0.195			83.8		6480.48	6480.48	6480.48	6480.48	6480.48	6480.48	702.7		20657.8	20657.8	20657.8	20657.8	20657.8	20657.8	20657.8
																				42.84	20	42.84	5	32.87	101	32.87	104.852		1.9025	0.2			83.9		6483.41	6483.41	6483.41	6483.41	6483.41	6483.41	702.8		20673.1	20673.1	20673.1	20673.1	20673.1	20673.1	20673.1
																				42.87	21	42.87	5.25	32.9	106.543	32.9	103.462		1.9075	0.181			84		6486.54	6486.54	6486.54	6486.54	6486.54	6486.54	702.9		20688.4	20688.4	20688.4	20688.4	20688.4	20688.4	20688.4
																				42.9	18	42.9	4.5	32.93	105.486	32.93	107.513		1.9125	0.203			84.1		6489.85	6489.85	6489.85	6489.85	6489.85	6489.85	703		20698.9	20698.9	20698.9	20698.9	20698.9	20698.9	20698.9
																				42.93	21	42.93	5.25	32.96	111	32.96	109.494		1.9175	0.188			84.2		6492.89	6492.89	6492.89	6492.89	6492.89	6492.89	703.1		20699.7	20699.7	20699.7	20699.7	20699.7	20699.7	20699.7
																				42.96	20	42.96	5	32.99	112.6	32.99	114.385		1.9225	0.188			84.3		6494.78	6494.78	6494.78	6494.78	6494.78	6494.78	703.2		20700.6	20700.6	20700.6	20700.6	20700.6	20700.6	20700.6
																				42.99	26	42.99	6.5	33.02	117.371	33.02	115.136		1.9275	0.206			84.4		6496.8	6496.8	6496.8	6496.8	6496.8	6496.8	703.3		20701.1	20701.1	20701.1	20701.1	20701.1	20701.1	20701.1
																				43.02	18	43.02	4.5	33.05	111.571	33.05	113.303		1.9325	0.211			84.5		6497.98	6497.98	6497.98	6497.98	6497.98	6497.98	703.4		20701.9	20701.9	20701.9	20701.9	20701.9	20701.9	20701.9
																				43.05	23	43.05	5.75	33.08	107.543	33.08	105.052		1.9375	0.21			84.6		6498.69	6498.69	6498.69	6498.69	6498.69	6498.69	703.5		20702.8	20702.8	20702.8	20702.8	20702.8	20702.8	20702.8
																				43.08	18	43.08	4.5	33.11	97.4286	33.11	100.894		1.9425	0.205			84.7		6499.9	6499.9	6499.9	6499.9	6499.9	6499.9	703.6		20704.3	20704.3	20704.3	20704.3	20704.3	20704.3	20704.3
																				43.11	21	43.11	5.25	33.14	102.429	33.14	99.8033		1.9475	0.201			84.8		6502.18	6502.18	6502.18	6502.18	6502.18	6502.18	703.7		20705.8	20705.8	20705.8	20705.8	20705.8	20705.8	20705.8
																				43.14	27	43.14	6.75	33.17	103.314	33.17	106.459		1.9525	0.218			84.9		6504.89	6504.89	6504.89	6504.89	6504.89	6504.89	703.8		20707	20707	20707	20707	20707	20707	20707
																				43.17	26	43.17	6.5	33.2	111.486	33.2	107.222		1.9575	0.248			85		6509.21	6509.21	6509.21	6509.21	6509.21	6509.21	703.9		20708.2	20708.2	20708.2	20708.2	20708.2	20708.2	20708.2
																				43.2	18	43.2	4.5	33.23	101.657	33.23	104.581		1.9625	0.269			85.1		6514.18	6514.18	6514.18	6514.18	6514.18	6514.18	704		20709.8	20709.8	20709.8	20709.8	20709.8	20709.8	20709.8
																				43.23	19	43.23	4.75	33.26	98.2857	33.26	95.778		1.9675	0.284			85.2		6518.87	6518.87	6518.87	6518.87	6518.87	6518.87	704.1		20711.2	20711.2	20711.2	20711.2	20711.2	20711.2	20711.2
																				43.26	19	43.26	4.75	33.29	91.7143	33.29	95.7404		1.9725	0.374			85.3		6522.34	6522.34	6522.34	6522.34	6522.34	6522.34	704.2		20712.6	20712.6	20712.6	20712.6	20712.6	20712.6	20712.6
																				43.29	18	43.29	4.5	33.32	101.543	33.32	98.222		1.9775	0.424			85.4		6524.19	6524.19	6524.19	6524.19	6524.19	6524.19	704.3		20714.7	20714.7	20714.7	20714.7	20714.7	20714.7	20714.7
																				43.32	22	43.32	5.5	33.35	100.4	33.35	101.162		1.9825	0.482			85.5		6525.04	6525.04	6525.04	6525.04	6525.04	6525.04	704.4		20717.1	20717.1	20717.1	20717.1	20717.1	20717.1	20717.1
																				43.35	32	43.35	8	33.38	99.6571	33.38	100.35		1.9875	0.621			85.6		6525.11	6525.11	6525.11	6525.11	6525.11	6525.11	704.5		20719.8	20719.8	20719.8	20719.8	20719.8	20719.8	20719.8
																				43.38	24	43.38	6	33.41	101.8	33.41	101.42		1.9925	0.76			85.7		6528.58	6528.58	6528.58	6528.58	6528.58	6528.58	704.6		20722.5	20722.5	20722.5	20722.5	20722.5	20722.5	20722.5
																				43.41	22	43.41	5.5	33.44	101.229	33.44	99.5951		1.9975	0.848			85.8		6544.35	6544.35	6544.35	6544.35	6544.35	6544.35	704.7		20725.1	20725.1	20725.1	20725.1	20725.1	20725.1	20725.1
																				43.44	13	43.44	3.25	33.47	96.7714	33.47	99.3037		2.0025	1.079			85.9		6570.22	6570.22	6570.22	6570.22	6570.22	6570.22	704.8		20727.7	20727.7	20727.7	20727.7	20727.7	20727.7	20727.7
																				43.47	24	43.47	6	33.5	106.314	33.5	106.753		2.0075	1.332			86		6596.45	6596.45	6596.45	6596.45	6596.45	6596.45	704.9		20730.6	20730.6	20730.6	20730.6	20730.6	20730.6	20730.6
																				43.5	18	43.5	4.5	33.53	118.2	33.53	115.957		2.0125	1.542			86.1		6627.7	6627.7	6627.7	6627.7	6627.7	6627.7	705		20732.9	20732.9	20732.9	20732.9	20732.9	20732.9	20732.9
																				43.53	25	43.53	6.25	33.56	115.657	33.56	115.199		2.0175	1.77			86.2		6650.69	6650.69	6650.69	6650.69	6650.69	6650.69	705.1		20735.8	20735.8	20735.8	20735.8	20735.8	20735.8	20735.8
																				43.56	20	43.56	5	33.59	108.086	33.59	110.802		2.0225	2.052			86.3		6665.39	6665.39	6665.39	6665.39	6665.39	6665.39	705.2		20739	20739	20739	20739	20739	20739	20739
																				43.59	14	43.59	3.5	33.62	110.229	33.62	108.056		2.0275	2.448			86.4		6679.13	6679.13	6679.13	6679.13	6679.13	6679.13	705.3		20742.6	20742.6	20742.6	20742.6	20742.6	20742.6	20742.6
																				43.62	19	43.62	4.75	33.65	105.143	33.65	105.758		2.0325	2.679			86.5		6691.39	6691.39	6691.39	6691.39	6691.39	6691.39	705.4		20745.7	20745.7	20745.7	20745.7	20745.7	20745.7	20745.7
																				43.65	27	43.65	6.75	33.68	101.229	33.68	101.243		2.0375	2.907			86.6		6705.4	6705.4	6705.4	6705.4	6705.4	6705.4	705.5		20749.4	20749.4	20749.4	20749.4	20749.4	20749.4	20749.4
																				43.68	20	43.68	5	33.71	99.7143	33.71	100.77		2.0425	3.069			86.7		6725.48	6725.48	6725.48	6725.48	6725.48	6725.48	705.6		20753.4	20753.4	20753.4	20753.4	20753.4	20753.4	20753.4
																				43.71	17	43.71	4.25	33.74	101.657	33.74	100.271		2.0475	3.368			86.8		6743.13	6743.13	6743.13	6743.13	6743.13	6743.13	705.7		20757.8	20757.8	20757.8	20757.8	20757.8	20757.8	20757.8
																				43.74	20	43.74	5	33.77	95.8	33.77	94.8302		2.0525	3.452			86.9		6751.71	6751.71	6751.71	6751.71	6751.71	6751.71	705.8		20762	20762	20762	20762	20762	20762	20762
																				43.77	19	43.77	4.75	33.8	87.0571	33.8	89.5796		2.0575	3.543			87		6760.95	6760.95	6760.95	6760.95	6760.95	6760.95	705.9		20766.2	20766.2	20766.2	20766.2	20766.2	20766.2	20766.2
																				43.8	16	43.8	4	33.83	91.6571	33.83	90.6016		2.0625	3.622			87.1		6762.32	6762.32	6762.32	6762.32	6762.32	6762.32	706		20771.5	20771.5	20771.5	20771.5	20771.5	20771.5	20771.5
																				43.83	22	43.83	5.5	33.86	96.4	33.86	97.1812		2.0675	3.501											706.1		20776.8	20776.8	20776.8	20776.8	20776.8	20776.8	20776.8
																				43.86	23	43.86	5.75	33.89	100.4	33.89	97.3216		2.0725	3.415											706.2		20782.7	20782.7	20782.7	20782.7	20782.7	20782.7	20782.7
																				43.89	21	43.89	5.25	33.92	93.6571	33.92	97.3233		2.0775	3.412											706.3		20789.3	20789.3	20789.3	20789.3	20789.3	20789.3	20789.3
																				43.92	22	43.92	5.5	33.95	102.086	33.95	101.346		2.0825	3.247											706.4		20796.4	20796.4	20796.4	20796.4	20796.4	20796.4	20796.4
																				43.95	10	43.95	2.5	33.98	108.829	33.98	107.572		2.0875	3.066											706.5		20802.9	20802.9	20802.9	20802.9	20802.9	20802.9	20802.9
																				43.98	19	43.98	4.75	34.01	105.657	34.01	105.52		2.0925	3.056											706.6		20810	20810	20810	20810	20810	20810	20810
																				44.01	18	44.01	4.5	34.04	99	34.04	99.1078		2.0975	2.871											706.7		20816.7	20816.7	20816.7	20816.7	20816.7	20816.7	20816.7
																				44.04	19	44.04	4.75	34.07	96.8857	34.07	99.7192		2.1025	2.8											706.8		20823.9	20823.9	20823.9	20823.9	20823.9	20823.9	20823.9
																				44.07	16	44.07	4	34.1	106.086	34.1	102.189		2.1075	2.78											706.9		20832	20832	20832	20832	20832	20832	20832
																				44.1	16	44.1	4	34.13	100.314	34.13	102.337		2.1125	2.692											707		20840.8	20840.8	20840.8	20840.8	20840.8	20840.8	20840.8
																				44.13	21	44.13	5.25	34.16	98.7429	34.16	97.7388		2.1175	2.579											707.1		20849.7	20849.7	20849.7	20849.7	20849.7	20849.7	20849.7
																				44.16	16	44.16	4	34.19	96.9429	34.19	98.4245		2.1225	2.553											707.2		20859.7	20859.7	20859.7	20859.7	20859.7	20859.7	20859.7
																				44.19	19	44.19	4.75	34.22	102.2	34.22	101.553		2.1275	2.487											707.3		20870.1	20870.1	20870.1	20870.1	20870.1	20870.1	20870.1
																				44.22	20	44.22	5	34.25	104.514	34.25	104.167		2.1325	2.524											707.4		20881	20881	20881	20881	20881	20881	20881
																				44.25	25	44.25	6.25	34.28	101.429	34.28	100.924		2.1375	2.319											707.5		20891.8	20891.8	20891.8	20891.8	20891.8	20891.8	20891.8
																				44.28	20	44.28	5	34.31	94.5429	34.31	95.1625		2.1425	2.204											707.6		20902.5	20902.5	20902.5	20902.5	20902.5	20902.5	20902.5
																				44.31	22	44.31	5.5	34.34	91.3429	34.34	91.3135		2.1475	2.146											707.7		20913.9	20913.9	20913.9	20913.9	20913.9	20913.9	20913.9
																				44.34	22	44.34	5.5	34.37	92.0857	34.37	92.6196		2.1525	1.907											707.8		20925.5	20925.5	20925.5	20925.5	20925.5	20925.5	20925.5
																				44.37	23	44.37	5.75	34.4	97.3714	34.4	96.8547		2.1575	1.817											707.9		20937.7	20937.7	20937.7	20937.7	20937.7	20937.7	20937.7
																				44.4	22	44.4	5.5	34.43	101.571	34.43	102.71		2.1625	1.702											708		20951.3	20951.3	20951.3	20951.3	20951.3	20951.3	20951.3
																				44.43	16	44.43	4	34.46	105.086	34.46	102.203		2.1675	1.431											708.1		20967.1	20967.1	20967.1	20967.1	20967.1	20967.1	20967.1
																				44.46	16	44.46	4	34.49	95.0286	34.49	97.1886		2.1725	1.238											708.2		20982.9	20982.9	20982.9	20982.9	20982.9	20982.9	20982.9
																				44.49	16	44.49	4	34.52	92.1429	34.52	91.7657		2.1775	1.091											708.3		20999.7	20999.7	20999.7	20999.7	20999.7	20999.7	20999.7
																				44.52	26	44.52	6.5	34.55	91.9714	34.55	92.4906		2.1825	0.921											708.4		21016.7	21016.7	21016.7	21016.7	21016.7	21016.7	21016.7
																				44.55	24	44.55	6	34.58	94.4571	34.58	93.9625		2.1875	0.778											708.5		21035	21035	21035	21035	21035	21035	21035
																				44.58	28	44.58	7	34.61	93.4857	34.61	92.5355		2.1925	0.678											708.6		21053.4	21053.4	21053.4	21053.4	21053.4	21053.4	21053.4
																				44.61	22	44.61	5.5	34.64	88.7143	34.64	90.0441		2.1975	0.555											708.7		21073.1	21073.1	21073.1	21073.1	21073.1	21073.1	21073.1
																				44.64	23	44.64	5.75	34.67	90.8857	34.67	90.7339		2.2025	0.48											708.8		21094.2	21094.2	21094.2	21094.2	21094.2	21094.2	21094.2
																				44.67	21	44.67	5.25	34.7	95.2286	34.7	95.2286		2.2075	0.437											708.9		21117	21117	21117	21117	21117	21117	21117
																				44.7	27	44.7	6.75	34.73	98.7429	34.73	97.9616		2.2125	0.334											709		21141.4	21141.4	21141.4	21141.4	21141.4	21141.4	21141.4
																				44.73	19	44.73	4.75	34.76	98.4286	34.76	100.26		2.2175	0.328											709.1		21168.7	21168.7	21168.7	21168.7	21168.7	21168.7	21168.7
																				44.76	18	44.76	4.5	34.79	100.4	34.79	97.6229		2.2225	0.319											709.2		21197.9	21197.9	21197.9	21197.9	21197.9	21197.9	21197.9
																				44.79	23	44.79	5.75	34.82	89.4	34.82	89.8653		2.2275	0.312											709.3		21228.5	21228.5	21228.5	21228.5	21228.5	21228.5	21228.5
																				44.82	31	44.82	7.75	34.85	82.5714	34.85	85.5494		2.2325	0.334											709.4		21260.9	21260.9	21260.9	21260.9	21260.9	21260.9	21260.9
																				44.85	34	44.85	8.5	34.88	91.6286	34.88	89.4049		2.2375	0.335											709.5		21294.6	21294.6	21294.6	21294.6	21294.6	21294.6	21294.6
																				44.88	23	44.88	5.75	34.91	93.5429	34.91	93.7339		2.2425	0.376											709.6		21328.9	21328.9	21328.9	21328.9	21328.9	21328.9	21328.9
																				44.91	19	44.91	4.75	34.94	91.2286	34.94	89.6367		2.2475	0.408											709.7		21364.7	21364.7	21364.7	21364.7	21364.7	21364.7	21364.7
																				44.94	17	44.94	4.25	34.97	85.3714	34.97	89.6131		2.2525	0.476											709.8		21402.4	21402.4	21402.4	21402.4	21402.4	21402.4	21402.4
																				44.97	20	44.97	5	35	95.2286	35	90.9551		2.2575	0.529											709.9		21440.5	21440.5	21440.5	21440.5	21440.5	21440.5	21440.5
																				45	22	45	5.5	35.03	90.5714	35.03	93.2408		2.2625	0.566											710		21479.6	21479.6	21479.6	21479.6	21479.6	21479.6	21479.6
																				45.03	30	45.03	7.5	35.06	91.0286	35.06	88.1927		2.2675	0.683											710.1		21519.9	21519.9	21519.9	21519.9	21519.9	21519.9	21519.9
																				45.06	24	45.06	6	35.09	85.0857	35.09	89.1633		2.2725	0.727											710.2		21561	21561	21561	21561	21561	21561	21561
																				45.09	26	45.09	6.5	35.12	94.3143	35.12	90.8637		2.2775	0.791											710.3		21602.8	21602.8	21602.8	21602.8	21602.8	21602.8	21602.8
																				45.12	20	45.12	5	35.15	92.7143	35.15	94.5829		2.2825	0.867											710.4		21646.7	21646.7	21646.7	21646.7	21646.7	21646.7	21646.7
																				45.15	25	45.15	6.25	35.18	94.5429	35.18	92.9241		2.2875	0.901											710.5		21691.8	21691.8	21691.8	21691.8	21691.8	21691.8	21691.8
																				45.18	24	45.18	6	35.21	92.2571	35.21	94.4563		2.2925	1.053											710.6		21737.1	21737.1	21737.1	21737.1	21737.1	21737.1	21737.1
																				45.21	32	45.21	8	35.24	97.2	35.24	94.9935		2.2975	0.994											710.7		21783.5	21783.5	21783.5	21783.5	21783.5	21783.5	21783.5
																				45.24	29	45.24	7.25	35.27	95.0571	35.27	96.1322		2.3025	1.003											710.8		21831.1	21831.1	21831.1	21831.1	21831.1	21831.1	21831.1
																				45.27	34	45.27	8.5	35.3	97.2571	35.3	97.7959		2.3075	1.088											710.9		21879.6	21879.6	21879.6	21879.6	21879.6	21879.6	21879.6
																				45.3	34	45.3	8.5	35.33	102.686	35.33	102.424		2.3125	1.091											711		21929	21929	21929	21929	21929	21929	21929
																				45.33	29	45.33	7.25	35.36	103.943	35.36	102.611		2.3175	1.065											711.1		21979.4	21979.4	21979.4	21979.4	21979.4	21979.4	21979.4
																				45.36	41	45.36	10.25	35.39	96.6857	35.39	97.3225		2.3225	1.008											711.2		22029.7	22029.7	22029.7	22029.7	22029.7	22029.7	22029.7
																				45.39	30	45.39	7.5	35.42	92.1143	35.42	93.1184		2.3275	0.983											711.3		22079.9	22079.9	22079.9	22079.9	22079.9	22079.9	22079.9
																				45.42	34	45.42	8.5	35.45	94	35.45	93.6155		2.3325	0.954											711.4		22129.4	22129.4	22129.4	22129.4	22129.4	22129.4	22129.4
																				45.45	39	45.45	9.75	35.48	94.4	35.48	93.582		2.3375	0.905											711.5		22177.2	22177.2	22177.2	22177.2	22177.2	22177.2	22177.2
																				45.48	42	45.48	10.5	35.51	89.8571	35.51	90.4474		2.3425	0.789											711.6		22224.8	22224.8	22224.8	22224.8	22224.8	22224.8	22224.8
																				45.51	47	45.51	11.75	35.54	86.4571	35.54	85.9233		2.3475	0.758											711.7		22272.2	22272.2	22272.2	22272.2	22272.2	22272.2	22272.2
																				45.54	54	45.54	13.5	35.57	83.4	35.57	84.3061		2.3525	0.777											711.8		22318.8	22318.8	22318.8	22318.8	22318.8	22318.8	22318.8
																				45.57	36	45.57	9	35.6	86.1143	35.6	85.7224		2.3575	0.727											711.9		22364.8	22364.8	22364.8	22364.8	22364.8	22364.8	22364.8
																				45.6	48	45.6	12	35.63	89.4571	35.63	89.3102		2.3625	0.665											712		22411.3	22411.3	22411.3	22411.3	22411.3	22411.3	22411.3
																				45.63	53	45.63	13.25	35.66	92.8571	35.66	93.5453		2.3675	0.633											712.1		22457.3	22457.3	22457.3	22457.3	22457.3	22457.3	22457.3
																				45.66	44	45.66	11	35.69	97.4571	35.69	96.7616		2.3725	0.552											712.2		22502.5	22502.5	22502.5	22502.5	22502.5	22502.5	22502.5
																				45.69	67	45.69	16.75	35.72	96.3714	35.72	95.0049		2.3775	0.576											712.3		22547.1	22547.1	22547.1	22547.1	22547.1	22547.1	22547.1
																				45.72	59	45.72	14.75	35.75	90.8286	35.75	93.6424		2.3825	0.554											712.4		22590.9	22590.9	22590.9	22590.9	22590.9	22590.9	22590.9
																				45.75	72	45.75	18	35.78	98	35.78	97.1233		2.3875	0.514											712.5		22633.3	22633.3	22633.3	22633.3	22633.3	22633.3	22633.3
																				45.78	68	45.78	17	35.81	102.229	35.81	100.823		2.3925	0.509											712.6		22675.3	22675.3	22675.3	22675.3	22675.3	22675.3	22675.3
																				45.81	82	45.81	20.5	35.84	98.0857	35.84	98.9135		2.3975	0.472											712.7		22717.1	22717.1	22717.1	22717.1	22717.1	22717.1	22717.1
																				45.84	92	45.84	23	35.87	96.5429	35.87	97.7845		2.4025	0.488											712.8		22757.5	22757.5	22757.5	22757.5	22757.5	22757.5	22757.5
																				45.87	88	45.87	22	35.9	98.9143	35.9	96.5363		2.4075	0.46											712.9		22797.1	22797.1	22797.1	22797.1	22797.1	22797.1	22797.1
																				45.9	94	45.9	23.5	35.93	92.0286	35.93	93.3192		2.4125	0.458											713		22835.6	22835.6	22835.6	22835.6	22835.6	22835.6	22835.6
																				45.93	100	45.93	25	35.96	90.4571	35.96	91.2971		2.4175	0.414											713.1		22873.1	22873.1	22873.1	22873.1	22873.1	22873.1	22873.1
																				45.96	96	45.96	24	35.99	93.7143	35.99	92.6955		2.4225	0.443											713.2		22909.5	22909.5	22909.5	22909.5	22909.5	22909.5	22909.5
																				45.99	105	45.99	26.25	36.02	91.5143	36.02	89.8882		2.4275	0.413											713.3		22946.2	22946.2	22946.2	22946.2	22946.2	22946.2	22946.2
																				46.02	121	46.02	30.25	36.05	85.4571	36.05	89.2531		2.4325	0.381											713.4		22982.7	22982.7	22982.7	22982.7	22982.7	22982.7	22982.7
																				46.05	117	46.05	29.25	36.08	96.1143	36.08	94.5812		2.4375	0.365											713.5		23019.2	23019.2	23019.2	23019.2	23019.2	23019.2	23019.2
																				46.08	107	46.08	26.75	36.11	99.7714	36.11	98.302		2.4425	0.335											713.6		23055.4	23055.4	23055.4	23055.4	23055.4	23055.4	23055.4
																				46.11	145	46.11	36.25	36.14	90.6	36.14	89.4808		2.4475	0.319											713.7		23090.7	23090.7	23090.7	23090.7	23090.7	23090.7	23090.7
																				46.14	142	46.14	35.5	36.17	79.9143	36.17	84.4914		2.4525	0.311											713.8		23124.5	23124.5	23124.5	23124.5	23124.5	23124.5	23124.5
																				46.17	153	46.17	38.25	36.2	92.0857	36.2	90.4008		2.4575	0.291											713.9		23156.6	23156.6	23156.6	23156.6	23156.6	23156.6	23156.6
																				46.2	129	46.2	32.25	36.23	98.0857	36.23	96.0555		2.4625	0.256											714		23187.6	23187.6	23187.6	23187.6	23187.6	23187.6	23187.6
																				46.23	128	46.23	32	36.26	88.5429	36.26	88.2098		2.4675	0.268											714.1		23216.6	23216.6	23216.6	23216.6	23216.6	23216.6	23216.6
																				46.26	114	46.26	28.5	36.29	77.7714	36.29	81.0237		2.4725	0.25											714.2		23245.5	23245.5	23245.5	23245.5	23245.5	23245.5	23245.5
																				46.29	126	46.29	31.5	36.32	83.9714	36.32	82.0196		2.4775	0.232											714.3		23274	23274	23274	23274	23274	23274	23274
																				46.32	106	46.32	26.5	36.35	87.4	36.35	87.591		2.4825	0.213											714.4		23302.5	23302.5	23302.5	23302.5	23302.5	23302.5	23302.5
																				46.35	111	46.35	27.75	36.38	91.0857	36.38	91.2106		2.4875	0.201											714.5		23330.9	23330.9	23330.9	23330.9	23330.9	23330.9	23330.9
																				46.38	130	46.38	32.5	36.41	95.8286	36.41	97.1118		2.4925	0.215											714.6		23359.6	23359.6	23359.6	23359.6	23359.6	23359.6	23359.6
																				46.41	101	46.41	25.25	36.44	100.971	36.44	98.062		2.4975	0.196											714.7		23387.6	23387.6	23387.6	23387.6	23387.6	23387.6	23387.6
																				46.44	100	46.44	25	36.47	90.8857	36.47	91.3633		2.5025	0.167											714.8		23415.6	23415.6	23415.6	23415.6	23415.6	23415.6	23415.6
																				46.47	115	46.47	28.75	36.5	83.8857	36.5	86.6433		2.5075	0.188											714.9		23443.9	23443.9	23443.9	23443.9	23443.9	23443.9	23443.9
																				46.5	93	46.5	23.25	36.53	92.7143	36.53	91.5167		2.5125	0.175											715		23471.6	23471.6	23471.6	23471.6	23471.6	23471.6	23471.6
																				46.53	81	46.53	20.25	36.56	97.9429	36.56	96.9976		2.5175	0.155											715.1		23498.7	23498.7	23498.7	23498.7	23498.7	23498.7	23498.7
																				46.56	74	46.56	18.5	36.59	94.1143	36.59	93.7298		2.5225	0.16											715.2		23525.3	23525.3	23525.3	23525.3	23525.3	23525.3	23525.3
																				46.59	70	46.59	17.5	36.62	86.8	36.62	87.6376		2.5275	0.166											715.3		23551.4	23551.4	23551.4	23551.4	23551.4	23551.4	23551.4
																				46.62	74	46.62	18.5	36.65	86.0571	36.65	86.8726		2.5325	0.145											715.4		23576.9	23576.9	23576.9	23576.9	23576.9	23576.9	23576.9
																				46.65	72	46.65	18	36.68	92.1714	36.68	91.3927		2.5375	0.146											715.5		23602.4	23602.4	23602.4	23602.4	23602.4	23602.4	23602.4
																				46.68	60	46.68	15	36.71	95.9143	36.71	96.5167		2.5425	0.163											715.6		23628	23628	23628	23628	23628	23628	23628
																				46.71	52	46.71	13	36.74	97.1429	36.74	94.209		2.5475	0.143											715.7		23653.2	23653.2	23653.2	23653.2	23653.2	23653.2	23653.2
																				46.74	50	46.74	12.5	36.77	88.6857	36.77	94.0294		2.5525	0.146											715.8		23677.9	23677.9	23677.9	23677.9	23677.9	23677.9	23677.9
																				46.77	55	46.77	13.75	36.8	97.6	36.8	92.0359		2.5575	0.132											715.9		23701.6	23701.6	23701.6	23701.6	23701.6	23701.6	23701.6
																				46.8	49	46.8	12.25	36.83	88.6	36.83	92.8392		2.5625	0.125											716		23725.1	23725.1	23725.1	23725.1	23725.1	23725.1	23725.1
																				46.83	52	46.83	13	36.86	91.3143	36.86	87.991		2.5675	0.12											716.1		23748.2	23748.2	23748.2	23748.2	23748.2	23748.2	23748.2
																				46.86	44	46.86	11	36.89	85.9143	36.89	89.2473		2.5725	0.141											716.2		23771.3	23771.3	23771.3	23771.3	23771.3	23771.3	23771.3
																				46.89	36	46.89	9	36.92	91.3429	36.92	88.1518		2.5775	0.11											716.3		23794.7	23794.7	23794.7	23794.7	23794.7	23794.7	23794.7
																				46.92	42	46.92	10.5	36.95	87.6571	36.95	89.7878		2.5825	0.13											716.4		23818.3	23818.3	23818.3	23818.3	23818.3	23818.3	23818.3
																				46.95	40	46.95	10	36.98	92.1429	36.98	92.4833		2.5875	0.117											716.5		23841.7	23841.7	23841.7	23841.7	23841.7	23841.7	23841.7
																				46.98	29	46.98	7.25	37.01	97.2286	37.01	95.1837		2.5925	0.109											716.6		23865	23865	23865	23865	23865	23865	23865
																				47.01	33	47.01	8.25	37.04	91.3714	37.04	92.16		2.5975	0.094											716.7		23887.7	23887.7	23887.7	23887.7	23887.7	23887.7	23887.7
																				47.04	33	47.04	8.25	37.07	86.8857	37.07	86.8833		2.6025	0.138											716.8		23910.2	23910.2	23910.2	23910.2	23910.2	23910.2	23910.2
																				47.07	42	47.07	10.5	37.1	86.8857	37.1	88.2449		2.6075	0.123											716.9		23933.2	23933.2	23933.2	23933.2	23933.2	23933.2	23933.2
																				47.1	31	47.1	7.75	37.13	94.5143	37.13	92.9763		2.6125	0.13											717		23956.2	23956.2	23956.2	23956.2	23956.2	23956.2	23956.2
																				47.13	23	47.13	5.75	37.16	97.0571	37.16	98.0882		2.6175	0.122											717.1		23978.9	23978.9	23978.9	23978.9	23978.9	23978.9	23978.9
																				47.16	29	47.16	7.25	37.19	99.7429	37.19	98.8661		2.6225	0.11											717.2		24001.2	24001.2	24001.2	24001.2	24001.2	24001.2	24001.2
																				47.19	34	47.19	8.5	37.22	95.7714	37.22	95.431		2.6275	0.121											717.3		24022.8	24022.8	24022.8	24022.8	24022.8	24022.8	24022.8
																				47.22	15	47.22	3.75	37.25	88.5714	37.25	89.0294		2.6325	0.112											717.4		24044.2	24044.2	24044.2	24044.2	24044.2	24044.2	24044.2
																				47.25	41	47.25	10.25	37.28	85.5429	37.28	86.5298		2.6375	0.132											717.5		24065.9	24065.9	24065.9	24065.9	24065.9	24065.9	24065.9
																				47.28	21	47.28	5.25	37.31	88.7429	37.31	87.6947		2.6425	0.124											717.6		24087.9	24087.9	24087.9	24087.9	24087.9	24087.9	24087.9
																				47.31	28	47.31	7	37.34	88.7143	37.34	88.9861		2.6475	0.138											717.7		24110.3	24110.3	24110.3	24110.3	24110.3	24110.3	24110.3
																				47.34	22	47.34	5.5	37.37	88.2286	37.37	87.8539		2.6525	0.122											717.8		24132.6	24132.6	24132.6	24132.6	24132.6	24132.6	24132.6
																				47.37	22	47.37	5.5	37.4	86.8857	37.4	87.7649		2.6575	0.154											717.9		24154	24154	24154	24154	24154	24154	24154
																				47.4	14	47.4	3.5	37.43	88.6571	37.43	87.9763		2.6625	0.141											718		24174.3	24174.3	24174.3	24174.3	24174.3	24174.3	24174.3
																				47.43	23	47.43	5.75	37.46	87.2571	37.46	86.7257		2.6675	0.142											718.1		24194.2	24194.2	24194.2	24194.2	24194.2	24194.2	24194.2
																				47.46	16	47.46	4	37.49	84.3429	37.49	85.8931		2.6725	0.127											718.2		24213.6	24213.6	24213.6	24213.6	24213.6	24213.6	24213.6
																				47.49	18	47.49	4.5	37.52	87.7714	37.52	86.449		2.6775	0.15											718.3		24233.3	24233.3	24233.3	24233.3	24233.3	24233.3	24233.3
																				47.52	22	47.52	5.5	37.55	87.3143	37.55	87.5935		2.6825	0.143											718.4		24253.5	24253.5	24253.5	24253.5	24253.5	24253.5	24253.5
																				47.55	22	47.55	5.5	37.58	88.1714	37.58	88.9086		2.6875	0.163											718.5		24274.4	24274.4	24274.4	24274.4	24274.4	24274.4	24274.4
																				47.58	27	47.58	6.75	37.61	92.2857	37.61	92.1486		2.6925	0.171											718.6		24295.7	24295.7	24295.7	24295.7	24295.7	24295.7	24295.7
																				47.61	17	47.61	4.25	37.64	93	37.64	91.822		2.6975	0.143											718.7		24317.7	24317.7	24317.7	24317.7	24317.7	24317.7	24317.7
																				47.64	21	47.64	5.25	37.67	85.2571	37.67	84.9388		2.7025	0.151											718.8		24339.6	24339.6	24339.6	24339.6	24339.6	24339.6	24339.6
																				47.67	22	47.67	5.5	37.7	77.7429	37.7	79.8539		2.7075	0.142											718.9		24361.5	24361.5	24361.5	24361.5	24361.5	24361.5	24361.5
																				47.7	14	47.7	3.5	37.73	82.8571	37.73	81.8531		2.7125	0.137											719		24383.2	24383.2	24383.2	24383.2	24383.2	24383.2	24383.2
																				47.73	22	47.73	5.5	37.76	88.3714	37.76	89.4367		2.7175	0.139											719.1		24404.9	24404.9	24404.9	24404.9	24404.9	24404.9	24404.9
																				47.76	23	47.76	5.75	37.79	93.7714	37.79	90.9355		2.7225	0.159											719.2		24426.6	24426.6	24426.6	24426.6	24426.6	24426.6	24426.6
																				47.79	17	47.79	4.25	37.82	86.1143	37.82	87.4906		2.7275	0.135											719.3		24448.5	24448.5	24448.5	24448.5	24448.5	24448.5	24448.5
																				47.82	18	47.82	4.5	37.85	85.5429	37.85	87.022		2.7325	0.126											719.4		24471	24471	24471	24471	24471	24471	24471
																				47.85	26	47.85	6.5	37.88	96.1429	37.88	96.3804		2.7375	0.148											719.5		24493.8	24493.8	24493.8	24493.8	24493.8	24493.8	24493.8
																				47.88	25	47.88	6.25	37.91	104.743	37.91	101.809		2.7425	0.123											719.6		24516.6	24516.6	24516.6	24516.6	24516.6	24516.6	24516.6
																				47.91	19	47.91	4.75	37.94	95.4	37.94	96.2988		2.7475	0.135											719.7		24538.7	24538.7	24538.7	24538.7	24538.7	24538.7	24538.7
																				47.94	21	47.94	5.25	37.97	86.4	37.97	87.3624		2.7525	0.137											719.8		24561	24561	24561	24561	24561	24561	24561
																				47.97	16	47.97	4	38	85.5429	38	86.3461		2.7575	0.136											719.9		24582.4	24582.4	24582.4	24582.4	24582.4	24582.4	24582.4
																				48	22	48	5.5	38.03	89.4	38.03	87.3331		2.7625	0.113											720		24603.7	24603.7	24603.7	24603.7	24603.7	24603.7	24603.7
																				48.03	18	48.03	4.5	38.06	85.1714	38.06	86.1927		2.7675	0.125											720.1		24624.3	24624.3	24624.3	24624.3	24624.3	24624.3	24624.3
																				48.06	26	48.06	6.5	38.09	84.1714	38.09	84.3012		2.7725	0.133											720.2		24645	24645	24645	24645	24645	24645	24645
																				48.09	28	48.09	7	38.12	85.8	38.12	85.3273		2.7775	0.101											720.3		24664.7	24664.7	24664.7	24664.7	24664.7	24664.7	24664.7
																				48.12	20	48.12	5	38.15	87.9429	38.15	89.0449		2.7825	0.119											720.4		24684	24684	24684	24684	24684	24684	24684
																				48.15	15	48.15	3.75	38.18	94	38.18	92.8735		2.7875	0.084											720.5		24702.3	24702.3	24702.3	24702.3	24702.3	24702.3	24702.3
																				48.18	16	48.18	4	38.21	94.5143	38.21	94.8669		2.7925	0.109											720.6		24720.6	24720.6	24720.6	24720.6	24720.6	24720.6	24720.6
																				48.21	17	48.21	4.25	38.24	93.1714	38.24	92.4073		2.7975	0.115											720.7		24738.6	24738.6	24738.6	24738.6	24738.6	24738.6	24738.6
																				48.24	11	48.24	2.75	38.27	89.5429	38.27	90.6498		2.8025	0.104											720.8		24756.9	24756.9	24756.9	24756.9	24756.9	24756.9	24756.9
																				48.27	17	48.27	4.25	38.3	92.1143	38.3	92.1535		2.8075	0.113											720.9		24775.1	24775.1	24775.1	24775.1	24775.1	24775.1	24775.1
																				48.3	14	48.3	3.5	38.33	96.4571	38.33	96.0212		2.8125	0.083											721		24793.1	24793.1	24793.1	24793.1	24793.1	24793.1	24793.1
																				48.33	17	48.33	4.25	38.36	97.6857	38.36	97.9184		2.8175	0.072											721.1		24810.7	24810.7	24810.7	24810.7	24810.7	24810.7	24810.7
																				48.36	25	48.36	6.25	38.39	96	38.39	94.7755		2.8225	0.093											721.2		24827.9	24827.9	24827.9	24827.9	24827.9	24827.9	24827.9
																				48.39	17	48.39	4.25	38.42	88.8857	38.42	90.2253		2.8275	0.105											721.3		24844.4	24844.4	24844.4	24844.4	24844.4	24844.4	24844.4
																				48.42	16	48.42	4	38.45	88.1143	38.45	88.1412		2.8325	0.103											721.4		24861.2	24861.2	24861.2	24861.2	24861.2	24861.2	24861.2
																				48.45	17	48.45	4.25	38.48	89.8286	38.48	89.1208		2.8375	0.099											721.5		24878.9	24878.9	24878.9	24878.9	24878.9	24878.9	24878.9
																				48.48	17	48.48	4.25	38.51	89.8571	38.51	90.5796		2.8425	0.1											721.6		24897	24897	24897	24897	24897	24897	24897
																				48.51	25	48.51	6.25	38.54	92.2857	38.54	91.4433		2.8475	0.111											721.7		24915.4	24915.4	24915.4	24915.4	24915.4	24915.4	24915.4
																				48.54	12	48.54	3	38.57	92.7714	38.57	93.7069		2.8525	0.113											721.8		24933.3	24933.3	24933.3	24933.3	24933.3	24933.3	24933.3
																				48.57	14	48.57	3.5	38.6	96.8	38.6	96.4351		2.8575	0.105											721.9		24951.2	24951.2	24951.2	24951.2	24951.2	24951.2	24951.2
																				48.6	23	48.6	5.75	38.63	98.9429	38.63	99.1412		2.8625	0.089											722		24968.8	24968.8	24968.8	24968.8	24968.8	24968.8	24968.8
																				48.63	18	48.63	4.5	38.66	98.0286	38.66	96.9094		2.8675	0.097											722.1		24986.5	24986.5	24986.5	24986.5	24986.5	24986.5	24986.5
																				48.66	13	48.66	3.25	38.69	90.5714	38.69	91.0269		2.8725	0.106											722.2		25005	25005	25005	25005	25005	25005	25005
																				48.69	20	48.69	5	38.72	86.1429	38.72	86.6082		2.8775	0.093											722.3		25024.1	25024.1	25024.1	25024.1	25024.1	25024.1	25024.1
																				48.72	8	48.72	2	38.75	89	38.75	89.1763		2.8825	0.09											722.4		25043.1	25043.1	25043.1	25043.1	25043.1	25043.1	25043.1
																				48.75	17	48.75	4.25	38.78	97.9714	38.78	99.6857		2.8875	0.1											722.5		25062.2	25062.2	25062.2	25062.2	25062.2	25062.2	25062.2
																				48.78	17	48.78	4.25	38.81	109.829	38.81	106.424		2.8925	0.111											722.6		25082.1	25082.1	25082.1	25082.1	25082.1	25082.1	25082.1
																				48.81	16	48.81	4	38.84	101.343	38.84	101.495		2.8975	0.078											722.7		25101.8	25101.8	25101.8	25101.8	25101.8	25101.8	25101.8
																				48.84	12	48.84	3	38.87	89	38.87	89.9135		2.9025	0.091											722.8		25122.7	25122.7	25122.7	25122.7	25122.7	25122.7	25122.7
																				48.87	15	48.87	3.75	38.9	87.5143	38.9	90.2278		2.9075	0.092											722.9		25144.9	25144.9	25144.9	25144.9	25144.9	25144.9	25144.9
																				48.9	17	48.9	4.25	38.93	100.943	38.93	97.191		2.9125	0.087											723		25167.2	25167.2	25167.2	25167.2	25167.2	25167.2	25167.2
																				48.93	20	48.93	5	38.96	101.686	38.96	104.353		2.9175	0.078											723.1		25189.3	25189.3	25189.3	25189.3	25189.3	25189.3	25189.3
																				48.96	19	48.96	4.75	38.99	105.914	38.99	102.645		2.9225	0.095											723.2		25211.7	25211.7	25211.7	25211.7	25211.7	25211.7	25211.7
																				48.99	16	48.99	4	39.02	98.6857	39.02	102.337		2.9275	0.088											723.3		25233.8	25233.8	25233.8	25233.8	25233.8	25233.8	25233.8
																				49.02	21	49.02	5.25	39.05	103.2	39.05	100.342		2.9325	0.1											723.4		25255.5	25255.5	25255.5	25255.5	25255.5	25255.5	25255.5
																				49.05	19	49.05	4.75	39.08	100.057	39.08	102.577		2.9375	0.089											723.5		25277.4	25277.4	25277.4	25277.4	25277.4	25277.4	25277.4
																				49.08	13	49.08	3.25	39.11	103.2	39.11	100.646		2.9425	0.092											723.6		25299.7	25299.7	25299.7	25299.7	25299.7	25299.7	25299.7
																				49.11	19	49.11	4.75	39.14	97.1714	39.14	98.7437		2.9475	0.074											723.7		25322.2	25322.2	25322.2	25322.2	25322.2	25322.2	25322.2
																				49.14	15	49.14	3.75	39.17	96.3143	39.17	95.8171		2.9525	0.087											723.8		25344.9	25344.9	25344.9	25344.9	25344.9	25344.9	25344.9
																				49.17	18	49.17	4.5	39.2	96.6286	39.2	97.2114		2.9575	0.076											723.9		25367.8	25367.8	25367.8	25367.8	25367.8	25367.8	25367.8
																				49.2	11	49.2	2.75	39.23	99.9143	39.23	99.5518		2.9625	0.089											724		25391.1	25391.1	25391.1	25391.1	25391.1	25391.1	25391.1
																				49.23	24	49.23	6	39.26	101.171	39.26	100.432		2.9675	0.095											724.1		25413.6	25413.6	25413.6	25413.6	25413.6	25413.6	25413.6
																				49.26	20	49.26	5	39.29	99.6286	39.29	101.267		2.9725	0.094											724.2		25436.2	25436.2	25436.2	25436.2	25436.2	25436.2	25436.2
																				49.29	20	49.29	5	39.32	103.143	39.32	101.835		2.9775	0.101											724.3		25458.5	25458.5	25458.5	25458.5	25458.5	25458.5	25458.5
																				49.32	15	49.32	3.75	39.35	100.457	39.35	100.435		2.9825	0.083											724.4		25480.5	25480.5	25480.5	25480.5	25480.5	25480.5	25480.5
																				49.35	14	49.35	3.5	39.38	95.5714	39.38	95.3902		2.9875	0.1											724.5		25502.2	25502.2	25502.2	25502.2	25502.2	25502.2	25502.2
																				49.38	17	49.38	4.25	39.41	92.7429	39.41	94.5894		2.9925	0.084											724.6		25524.3	25524.3	25524.3	25524.3	25524.3	25524.3	25524.3
																				49.41	15	49.41	3.75	39.44	98.3429	39.44	95.0245		2.9975	0.098											724.7		25545.7	25545.7	25545.7	25545.7	25545.7	25545.7	25545.7
																				49.44	25	49.44	6.25	39.47	97.2	39.47	102.118		3.0025	0.079											724.8		25566.9	25566.9	25566.9	25566.9	25566.9	25566.9	25566.9
																				49.47	17	49.47	4.25	39.5	112.857	39.5	107.869		3.0075	0.084											724.9		25588.4	25588.4	25588.4	25588.4	25588.4	25588.4	25588.4
																				49.5	21	49.5	5.25	39.53	111.486	39.53	115.629		3.0125	0.081											725		25609.2	25609.2	25609.2	25609.2	25609.2	25609.2	25609.2
																				49.53	16	49.53	4	39.56	117.457	39.56	113.228		3.0175	0.096											725.1		25630	25630	25630	25630	25630	25630	25630
																				49.56	19	49.56	4.75	39.59	106.8	39.59	109.504		3.0225	0.088											725.2		25650.8	25650.8	25650.8	25650.8	25650.8	25650.8	25650.8
																				49.59	15	49.59	3.75	39.62	104.886	39.62	103.852		3.0275	0.089											725.3		25670.8	25670.8	25670.8	25670.8	25670.8	25670.8	25670.8
																				49.62	8	49.62	2	39.65	105.543	39.65	108.631		3.0325	0.086											725.4		25690.3	25690.3	25690.3	25690.3	25690.3	25690.3	25690.3
																				49.65	14	49.65	3.5	39.68	114.657	39.68	110.222		3.0375	0.076											725.5		25709.6	25709.6	25709.6	25709.6	25709.6	25709.6	25709.6
																				49.68	6	49.68	1.5	39.71	102.086	39.71	102.473		3.0425	0.092											725.6		25727.8	25727.8	25727.8	25727.8	25727.8	25727.8	25727.8
																				49.71	20	49.71	5	39.74	89.4286	39.74	91.6792		3.0475	0.073											725.7		25745.6	25745.6	25745.6	25745.6	25745.6	25745.6	25745.6
																				49.74	24	49.74	6	39.77	93.7714	39.77	94.5429		3.0525	0.084											725.8		25762.7	25762.7	25762.7	25762.7	25762.7	25762.7	25762.7
																				49.77	18	49.77	4.5	39.8	105.943	39.8	103.391		3.0575	0.085											725.9		25779.2	25779.2	25779.2	25779.2	25779.2	25779.2	25779.2
																				49.8	15	49.8	3.75	39.83	107.771	39.83	108.981		3.0625	0.082											726		25795.4	25795.4	25795.4	25795.4	25795.4	25795.4	25795.4
																				49.83	16	49.83	4	39.86	110.857	39.86	110.627		3.0675	0.076											726.1		25811.4	25811.4	25811.4	25811.4	25811.4	25811.4	25811.4
																				49.86	13	49.86	3.25	39.89	112.686	39.89	112.159		3.0725	0.076											726.2		25827.1	25827.1	25827.1	25827.1	25827.1	25827.1	25827.1
																				49.89	14	49.89	3.5	39.92	113.429	39.92	114.861		3.0775	0.089											726.3		25843.2	25843.2	25843.2	25843.2	25843.2	25843.2	25843.2
																				49.92	17	49.92	4.25	39.95	119.4	39.95	117.644		3.0825	0.085											726.4		25858.4	25858.4	25858.4	25858.4	25858.4	25858.4	25858.4
																				49.95	16	49.95	4	39.98	120.2	39.98	122.208		3.0875	0.081											726.5		25873.4	25873.4	25873.4	25873.4	25873.4	25873.4	25873.4
																				49.98	14	49.98	3.5	40.01	125.914	40.01	124.256		3.0925	0.077											726.6		25888.5	25888.5	25888.5	25888.5	25888.5	25888.5	25888.5
																				50.01	19	50.01	4.75	40.04	123.2	40.04	123.393		3.0975	0.09											726.7		25903.4	25903.4	25903.4	25903.4	25903.4	25903.4	25903.4
																				50.04	15	50.04	3.75	40.07	118.057	40.07	118.101		3.1025	0.081											726.8		25918.2	25918.2	25918.2	25918.2	25918.2	25918.2	25918.2
																				50.07	21	50.07	5.25	40.1	114.229	40.1	114.865		3.1075	0.086											726.9		25933.4	25933.4	25933.4	25933.4	25933.4	25933.4	25933.4
																				50.1	11	50.1	2.75	40.13	114.943	40.13	114.894		3.1125	0.067											727		25947.6	25947.6	25947.6	25947.6	25947.6	25947.6	25947.6
																				50.13	6	50.13	1.5	40.16	116	40.16	114.962		3.1175	0.086											727.1		25961.4	25961.4	25961.4	25961.4	25961.4	25961.4	25961.4
																				50.16	14	50.16	3.5	40.19	113.771	40.19	115.356		3.1225	0.07											727.2		25975	25975	25975	25975	25975	25975	25975
																				50.19	12	50.19	3	40.22	116.743	40.22	115.127		3.1275	0.091											727.3		25988.4	25988.4	25988.4	25988.4	25988.4	25988.4	25988.4
																				50.22	15	50.22	3.75	40.25	114.914	40.25	116.166		3.1325	0.064											727.4		26001.9	26001.9	26001.9	26001.9	26001.9	26001.9	26001.9
																				50.25	27	50.25	6.75	40.28	117.143	40.28	115.407		3.1375	0.065											727.5		26016.4	26016.4	26016.4	26016.4	26016.4	26016.4	26016.4
																				50.28	16	50.28	4	40.31	117.686	40.31	120.909		3.1425	0.078											727.6		26030.8	26030.8	26030.8	26030.8	26030.8	26030.8	26030.8
																				50.31	12	50.31	3	40.34	131.057	40.34	128.339		3.1475	0.073											727.7		26044.7	26044.7	26044.7	26044.7	26044.7	26044.7	26044.7
																				50.34	18	50.34	4.5	40.37	134.171	40.37	135.749		3.1525	0.105											727.8		26058	26058	26058	26058	26058	26058	26058
																				50.37	14	50.37	3.5	40.4	135.657	40.4	132.878		3.1575	0.073											727.9		26070.7	26070.7	26070.7	26070.7	26070.7	26070.7	26070.7
																				50.4	14	50.4	3.5	40.43	125.743	40.43	129.191		3.1625	0.078											728		26082.5	26082.5	26082.5	26082.5	26082.5	26082.5	26082.5
																				50.43	15	50.43	3.75	40.46	127.086	40.46	124.624		3.1675	0.079											728.1		26094.3	26094.3	26094.3	26094.3	26094.3	26094.3	26094.3
																				50.46	14	50.46	3.5	40.49	122.114	40.49	123.726		3.1725	0.084											728.2		26106.4	26106.4	26106.4	26106.4	26106.4	26106.4	26106.4
																				50.49	21	50.49	5.25	40.52	121.971	40.52	120.615		3.1775	0.079											728.3		26118.7	26118.7	26118.7	26118.7	26118.7	26118.7	26118.7
																				50.52	8	50.52	2	40.55	119	40.55	120.416		3.1825	0.09											728.4		26131	26131	26131	26131	26131	26131	26131
																				50.55	11	50.55	2.75	40.58	121.371	40.58	119.351		3.1875	0.09											728.5		26143.3	26143.3	26143.3	26143.3	26143.3	26143.3	26143.3
																				50.58	12	50.58	3	40.61	120.743	40.61	123.486		3.1925	0.083											728.6		26154.8	26154.8	26154.8	26154.8	26154.8	26154.8	26154.8
																				50.61	16	50.61	4	40.64	132.343	40.64	130.629		3.1975	0.089											728.7		26165.4	26165.4	26165.4	26165.4	26165.4	26165.4	26165.4
																				50.64	17	50.64	4.25	40.67	139.4	40.67	140.343		3.2025	0.067											728.8		26175.3	26175.3	26175.3	26175.3	26175.3	26175.3	26175.3
																				50.67	15	50.67	3.75	40.7	145.143	40.7	143.233		3.2075	0.072											728.9		26184.8	26184.8	26184.8	26184.8	26184.8	26184.8	26184.8
																				50.7	23	50.7	5.75	40.73	141.8	40.73	142.885		3.2125	0.086											729		26193.8	26193.8	26193.8	26193.8	26193.8	26193.8	26193.8
																				50.73	22	50.73	5.5	40.76	143.886	40.76	145.666		3.2175	0.068											729.1		26203	26203	26203	26203	26203	26203	26203
																				50.76	18	50.76	4.5	40.79	153.257	40.79	150.926		3.2225	0.075											729.2		26212.3	26212.3	26212.3	26212.3	26212.3	26212.3	26212.3
																				50.79	20	50.79	5	40.82	151	40.82	151.923		3.2275	0.09											729.3		26221.7	26221.7	26221.7	26221.7	26221.7	26221.7	26221.7
																				50.82	17	50.82	4.25	40.85	145.4	40.85	143.598		3.2325	0.077											729.4		26230.9	26230.9	26230.9	26230.9	26230.9	26230.9	26230.9
																				50.85	18	50.85	4.5	40.88	133.971	40.88	136.67		3.2375	0.089											729.5		26239.6	26239.6	26239.6	26239.6	26239.6	26239.6	26239.6
																				50.88	21	50.88	5.25	40.91	135.257	40.91	132.923		3.2425	0.086											729.6		26247.6	26247.6	26247.6	26247.6	26247.6	26247.6	26247.6
																				50.91	20	50.91	5	40.94	136.314	40.94	139.39		3.2475	0.067											729.7		26255.3	26255.3	26255.3	26255.3	26255.3	26255.3	26255.3
																				50.94	14	50.94	3.5	40.97	151.429	40.97	150.574		3.2525	0.08											729.8		26263	26263	26263	26263	26263	26263	26263
																				50.97	12	50.97	3	41	159	41	156.593		3.2575	0.073											729.9		26270.5	26270.5	26270.5	26270.5	26270.5	26270.5	26270.5
																				51	19	51	4.75	41.03	147.4	41.03	147.006		3.2625	0.091											730		26278.1	26278.1	26278.1	26278.1	26278.1	26278.1	26278.1
																				51.03	16	51.03	4	41.06	133.086	41.06	135.726		3.2675	0.085											730.1		26286.2	26286.2	26286.2	26286.2	26286.2	26286.2	26286.2
																				51.06	11	51.06	2.75	41.09	137.114	41.09	138.836		3.2725	0.09											730.2		26294.5	26294.5	26294.5	26294.5	26294.5	26294.5	26294.5
																				51.09	21	51.09	5.25	41.12	149.743	41.12	144.997		3.2775	0.083											730.3		26303.1	26303.1	26303.1	26303.1	26303.1	26303.1	26303.1
																				51.12	17	51.12	4.25	41.15	141.143	41.15	143.095		3.2825	0.082											730.4		26311.9	26311.9	26311.9	26311.9	26311.9	26311.9	26311.9
																				51.15	15	51.15	3.75	41.18	136.857	41.18	137.518		3.2875	0.073											730.5		26320.8	26320.8	26320.8	26320.8	26320.8	26320.8	26320.8
																				51.18	9	51.18	2.25	41.21	139.657	41.21	139.953		3.2925	0.065											730.6		26329.7	26329.7	26329.7	26329.7	26329.7	26329.7	26329.7
																				51.21	21	51.21	5.25	41.24	144.6	41.24	142.033		3.2975	0.09											730.7		26338.2	26338.2	26338.2	26338.2	26338.2	26338.2	26338.2
																				51.24	11	51.24	2.75	41.27	143.286	41.27	147.064		3.3025	0.083											730.8		26346.1	26346.1	26346.1	26346.1	26346.1	26346.1	26346.1
																				51.27	12	51.27	3	41.3	157.257	41.3	155.898		3.3075	0.09											730.9		26353.6	26353.6	26353.6	26353.6	26353.6	26353.6	26353.6
																				51.3	15	51.3	3.75	41.33	163.971	41.33	162.475		3.3125	0.076											731		26361	26361	26361	26361	26361	26361	26361
																				51.33	15	51.33	3.75	41.36	156.743	41.36	155.602		3.3175	0.075											731.1		26368.5	26368.5	26368.5	26368.5	26368.5	26368.5	26368.5
																				51.36	16	51.36	4	41.39	146.343	41.39	151.055		3.3225	0.076											731.2		26376.7	26376.7	26376.7	26376.7	26376.7	26376.7	26376.7
																				51.39	13	51.39	3.25	41.42	156.857	41.42	153.465		3.3275	0.078											731.3		26384.6	26384.6	26384.6	26384.6	26384.6	26384.6	26384.6
																				51.42	10	51.42	2.5	41.45	157.4	41.45	158.473		3.3325	0.084											731.4		26392.9	26392.9	26392.9	26392.9	26392.9	26392.9	26392.9
																				51.45	14	51.45	3.5	41.48	156.657	41.48	154.384		3.3375	0.09											731.5		26400.9	26400.9	26400.9	26400.9	26400.9	26400.9	26400.9
																				51.48	16	51.48	4	41.51	150.8	41.51	155.252		3.3425	0.072											731.6		26408.7	26408.7	26408.7	26408.7	26408.7	26408.7	26408.7
																				51.51	13	51.51	3.25	41.54	162.514	41.54	159.47		3.3475	0.075											731.7		26416.1	26416.1	26416.1	26416.1	26416.1	26416.1	26416.1
																				51.54	17	51.54	4.25	41.57	162.543	41.57	161.786		3.3525	0.085											731.8		26423.9	26423.9	26423.9	26423.9	26423.9	26423.9	26423.9
																				51.57	19	51.57	4.75	41.6	157.143	41.6	159.146		3.3575	0.086											731.9		26431.2	26431.2	26431.2	26431.2	26431.2	26431.2	26431.2
																				51.6	16	51.6	4	41.63	161.4	41.63	161.226		3.3625	0.083											732		26438.6	26438.6	26438.6	26438.6	26438.6	26438.6	26438.6
																				51.63	13	51.63	3.25	41.66	167.029	41.66	166.421		3.3675	0.068											732.1		26445.3	26445.3	26445.3	26445.3	26445.3	26445.3	26445.3
																				51.66	17	51.66	4.25	41.69	167.771	41.69	166.75		3.3725	0.077											732.2		26451.7	26451.7	26451.7	26451.7	26451.7	26451.7	26451.7
																				51.69	12	51.69	3	41.72	164.457	41.72	166.779		3.3775	0.088											732.3		26458.1	26458.1	26458.1	26458.1	26458.1	26458.1	26458.1
																				51.72	17	51.72	4.25	41.75	169.829	41.75	169.207		3.3825	0.077											732.4		26464.2	26464.2	26464.2	26464.2	26464.2	26464.2	26464.2
																				51.75	15	51.75	3.75	41.78	169.543	41.78	166.864		3.3875	0.064											732.5		26470.2	26470.2	26470.2	26470.2	26470.2	26470.2	26470.2
																				51.78	11	51.78	2.75	41.81	156.514	41.81	159.027		3.3925	0.075											732.6		26476.3	26476.3	26476.3	26476.3	26476.3	26476.3	26476.3
																				51.81	12	51.81	3	41.84	154.914	41.84	154.089		3.3975	0.067											732.7		26482.7	26482.7	26482.7	26482.7	26482.7	26482.7	26482.7
																				51.84	16	51.84	4	41.87	159.6	41.87	162.632		3.4025	0.074											732.8		26488.9	26488.9	26488.9	26488.9	26488.9	26488.9	26488.9
																				51.87	15	51.87	3.75	41.9	175.057	41.9	171.026		3.4075	0.071											732.9		26495.9	26495.9	26495.9	26495.9	26495.9	26495.9	26495.9
																				51.9	11	51.9	2.75	41.93	170.4	41.93	170.427		3.4125	0.085											733		26502.6	26502.6	26502.6	26502.6	26502.6	26502.6	26502.6
																				51.93	16	51.93	4	41.96	161.771	41.96	163.919		3.4175	0.066											733.1		26509.9	26509.9	26509.9	26509.9	26509.9	26509.9	26509.9
																				51.96	13	51.96	3.25	41.99	165	41.99	165.468		3.4225	0.075											733.2		26516.5	26516.5	26516.5	26516.5	26516.5	26516.5	26516.5
																				51.99	12	51.99	3	42.02	170.857	42.02	169.008		3.4275	0.089											733.3		26522.9	26522.9	26522.9	26522.9	26522.9	26522.9	26522.9
																				52.02	10	52.02	2.5	42.05	164.657	42.05	163.842		3.4325	0.069											733.4		26528.8	26528.8	26528.8	26528.8	26528.8	26528.8	26528.8
																				52.05	14	52.05	3.5	42.08	153.286	42.08	154.961		3.4375	0.089											733.5		26534.6	26534.6	26534.6	26534.6	26534.6	26534.6	26534.6
																				52.08	14	52.08	3.5	42.11	153.143	42.11	154.098		3.4425	0.065											733.6		26539.8	26539.8	26539.8	26539.8	26539.8	26539.8	26539.8
																				52.11	17	52.11	4.25	42.14	161.086	42.14	158.289		3.4475	0.088											733.7		26545.5	26545.5	26545.5	26545.5	26545.5	26545.5	26545.5
																				52.14	9	52.14	2.25	42.17	162.829	42.17	166.823		3.4525	0.07											733.8		26550.9	26550.9	26550.9	26550.9	26550.9	26550.9	26550.9
																				52.17	19	52.17	4.75	42.2	176.714	42.2	173.81		3.4575	0.082											733.9		26556	26556	26556	26556	26556	26556	26556
																				52.2	14	52.2	3.5	42.23	174.486	42.23	174.694		3.4625	0.076											734		26561.7	26561.7	26561.7	26561.7	26561.7	26561.7	26561.7
																				52.23	16	52.23	4	42.26	161.771	42.26	158.301		3.4675	0.065											734.1		26567.5	26567.5	26567.5	26567.5	26567.5	26567.5	26567.5
																				52.26	13	52.26	3.25	42.29	141.771	42.29	149.162		3.4725	0.07											734.2		26573.4	26573.4	26573.4	26573.4	26573.4	26573.4	26573.4
																				52.29	13	52.29	3.25	42.32	158.171	42.32	154.762		3.4775	0.051											734.3		26579.6	26579.6	26579.6	26579.6	26579.6	26579.6	26579.6
																				52.32	18	52.32	4.5	42.35	168.429	42.35	168.478		3.4825	0.061											734.4		26586.3	26586.3	26586.3	26586.3	26586.3	26586.3	26586.3
																				52.35	19	52.35	4.75	42.38	169.771	42.38	166.989		3.4875	0.086											734.5		26592.7	26592.7	26592.7	26592.7	26592.7	26592.7	26592.7
																				52.38	24	52.38	6	42.41	158.857	42.41	164.027		3.4925	0.073											734.6		26598.8	26598.8	26598.8	26598.8	26598.8	26598.8	26598.8
																				52.41	14	52.41	3.5	42.44	164.8	42.44	160.757		3.4975	0.075											734.7		26604.4	26604.4	26604.4	26604.4	26604.4	26604.4	26604.4
																				52.44	9	52.44	2.25	42.47	156.4	42.47	157.813		3.5025	0.064											734.8		26610	26610	26610	26610	26610	26610	26610
																				52.47	15	52.47	3.75	42.5	149.629	42.5	149.704		3.5075	0.079											734.9		26615.3	26615.3	26615.3	26615.3	26615.3	26615.3	26615.3
																				52.5	12	52.5	3	42.53	143.971	42.53	142.928		3.5125	0.086											735		26620.8	26620.8	26620.8	26620.8	26620.8	26620.8	26620.8
																				52.53	14	52.53	3.5	42.56	138.029	42.56	138.829		3.5175	0.075											735.1		26626.4	26626.4	26626.4	26626.4	26626.4	26626.4	26626.4
																				52.56	16	52.56	4	42.59	142.571	42.59	145.006		3.5225	0.064											735.2		26631.6	26631.6	26631.6	26631.6	26631.6	26631.6	26631.6
																				52.59	17	52.59	4.25	42.62	159.029	42.62	156.538		3.5275	0.076											735.3		26636	26636	26636	26636	26636	26636	26636
																				52.62	18	52.62	4.5	42.65	160.429	42.65	158.484		3.5325	0.067											735.4		26640.1	26640.1	26640.1	26640.1	26640.1	26640.1	26640.1
																				52.65	19	52.65	4.75	42.68	148.857	42.68	151.144		3.5375	0.07											735.5		26644	26644	26644	26644	26644	26644	26644
																				52.68	15	52.68	3.75	42.71	149.086	42.71	151.412		3.5425	0.064											735.6		26647.7	26647.7	26647.7	26647.7	26647.7	26647.7	26647.7
																				52.71	12	52.71	3	42.74	159.2	42.74	154.86		3.5475	0.079											735.7		26652.2	26652.2	26652.2	26652.2	26652.2	26652.2	26652.2
																				52.74	11	52.74	2.75	42.77	150.143	42.77	151.923		3.5525	0.069											735.8		26656.8	26656.8	26656.8	26656.8	26656.8	26656.8	26656.8
																				52.77	10	52.77	2.5	42.8	143.486	42.8	143.672		3.5575	0.08											735.9		26661.7	26661.7	26661.7	26661.7	26661.7	26661.7	26661.7
																				52.8	12	52.8	3	42.83	140.029	42.83	139.321		3.5625	0.08											736		26666.2	26666.2	26666.2	26666.2	26666.2	26666.2	26666.2
																				52.83	16	52.83	4	42.86	138.4	42.86	139.696		3.5675	0.068											736.1		26670.1	26670.1	26670.1	26670.1	26670.1	26670.1	26670.1
																				52.86	19	52.86	4.75	42.89	145.486	42.89	145.461		3.5725	0.078											736.2		26673.5	26673.5	26673.5	26673.5	26673.5	26673.5	26673.5
																				52.89	9	52.89	2.25	42.92	153.057	42.92	152.903		3.5775	0.063											736.3		26677.5	26677.5	26677.5	26677.5	26677.5	26677.5	26677.5
																				52.92	9	52.92	2.25	42.95	153.171	42.95	150.715		3.5825	0.07											736.4		26681.3	26681.3	26681.3	26681.3	26681.3	26681.3	26681.3
																				52.95	17	52.95	4.25	42.98	139.686	42.98	141.846		3.5875	0.09											736.5		26685.4	26685.4	26685.4	26685.4	26685.4	26685.4	26685.4
																				52.98	21	52.98	5.25	43.01	135.114	43.01	135.496		3.5925	0.078											736.6		26690.1	26690.1	26690.1	26690.1	26690.1	26690.1	26690.1
																				53.01	6	53.01	1.5	43.04	136.771	43.04	135.961		3.5975	0.065											736.7		26694.4	26694.4	26694.4	26694.4	26694.4	26694.4	26694.4
																				53.04	13	53.04	3.25	43.07	137.514	43.07	137.468		3.6025	0.042											736.8		26698.3	26698.3	26698.3	26698.3	26698.3	26698.3	26698.3
																				53.07	7	53.07	1.75	43.1	139.657	43.1	140.399		3.6075	0.066											736.9		26701.4	26701.4	26701.4	26701.4	26701.4	26701.4	26701.4
																				53.1	13	53.1	3.25	43.13	146.057	43.13	146.14		3.6125	0.063											737		26704.2	26704.2	26704.2	26704.2	26704.2	26704.2	26704.2
																				53.13	10	53.13	2.5	43.16	150.914	43.16	149.602		3.6175	0.069											737.1		26706.6	26706.6	26706.6	26706.6	26706.6	26706.6	26706.6
																				53.16	11	53.16	2.75	43.19	147.457	43.19	148.282		3.6225	0.079											737.2		26709.7	26709.7	26709.7	26709.7	26709.7	26709.7	26709.7
																				53.19	14	53.19	3.5	43.22	144.229	43.22	143.824		3.6275	0.077											737.3		26712.9	26712.9	26712.9	26712.9	26712.9	26712.9	26712.9
																				53.22	15	53.22	3.75	43.25	140.143	43.25	140.549		3.6325	0.076											737.4		26716.2	26716.2	26716.2	26716.2	26716.2	26716.2	26716.2
																				53.25	9	53.25	2.25	43.28	138.829	43.28	138.77		3.6375	0.075											737.5		26719.3	26719.3	26719.3	26719.3	26719.3	26719.3	26719.3
																				53.28	15	53.28	3.75	43.31	139.171	43.31	140.318		3.6425	0.074											737.6		26721.5	26721.5	26721.5	26721.5	26721.5	26721.5	26721.5
																				53.31	13	53.31	3.25	43.34	140.743	43.34	137.814		3.6475	0.074											737.7		26723.2	26723.2	26723.2	26723.2	26723.2	26723.2	26723.2
																				53.34	18	53.34	4.5	43.37	129.743	43.37	132.383		3.6525	0.088											737.8		26724.5	26724.5	26724.5	26724.5	26724.5	26724.5	26724.5
																				53.37	7	53.37	1.75	43.4	126.543	43.4	125.367		3.6575	0.068											737.9		26726	26726	26726	26726	26726	26726	26726
																				53.4	12	53.4	3	43.43	120.714	43.43	121.229		3.6625	0.063											738		26730.7	26730.7	26730.7	26730.7	26730.7	26730.7	26730.7
																				53.43	11	53.43	2.75	43.46	115.543	43.46	114.495		3.6675	0.072											738.1		26746.8	26746.8	26746.8	26746.8	26746.8	26746.8	26746.8
																				53.46	17	53.46	4.25	43.49	108.314	43.49	110.364		3.6725	0.083											738.2		26770.8	26770.8	26770.8	26770.8	26770.8	26770.8	26770.8
																				53.49	16	53.49	4	43.52	108.543	43.52	106.194		3.6775	0.081											738.3		26788.5	26788.5	26788.5	26788.5	26788.5	26788.5	26788.5
																				53.52	18	53.52	4.5	43.55	101.829	43.55	102.774		3.6825	0.073											738.4		26810.3	26810.3	26810.3	26810.3	26810.3	26810.3	26810.3
																				53.55	9	53.55	2.25	43.58	101.171	43.58	101.26		3.6875	0.064											738.5		26831.8	26831.8	26831.8	26831.8	26831.8	26831.8	26831.8
																				53.58	13	53.58	3.25	43.61	108.543	43.61	110.38		3.6925	0.063											738.6		26862	26862	26862	26862	26862	26862	26862
																				53.61	16	53.61	4	43.64	124.886	43.64	123.029		3.6975	0.087											738.7		26897.7	26897.7	26897.7	26897.7	26897.7	26897.7	26897.7
																				53.64	15	53.64	3.75	43.67	129.714	43.67	129.695		3.7025	0.083											738.8		26930.9	26930.9	26930.9	26930.9	26930.9	26930.9	26930.9
																				53.67	22	53.67	5.5	43.7	124.2	43.7	122.623		3.7075	0.062											738.9		26950.1	26950.1	26950.1	26950.1	26950.1	26950.1	26950.1
																				53.7	18	53.7	4.5	43.73	109.743	43.73	111.964		3.7125	0.074											739		26967.8	26967.8	26967.8	26967.8	26967.8	26967.8	26967.8
																				53.73	9	53.73	2.25	43.76	106.143	43.76	105.499		3.7175	0.079											739.1		26972.5	26972.5	26972.5	26972.5	26972.5	26972.5	26972.5
																				53.76	13	53.76	3.25	43.79	107.286	43.79	108.716		3.7225	0.062											739.2		26973.7	26973.7	26973.7	26973.7	26973.7	26973.7	26973.7
																				53.79	17	53.79	4.25	43.82	114.571	43.82	112.289		3.7275	0.066											739.3		26993	26993	26993	26993	26993	26993	26993
																				53.82	18	53.82	4.5	43.85	112.714	43.85	114.25		3.7325	0.07											739.4		27040.1	27040.1	27040.1	27040.1	27040.1	27040.1	27040.1
																				53.85	11	53.85	2.75	43.88	113.057	43.88	111.198		3.7375	0.092											739.5		27086.9	27086.9	27086.9	27086.9	27086.9	27086.9	27086.9
																				53.88	7	53.88	1.75	43.91	109.029	43.91	112.283		3.7425	0.073											739.6		27126	27126	27126	27126	27126	27126	27126
																				53.91	13	53.91	3.25	43.94	115.743	43.94	112.5		3.7475	0.067											739.7		27143.1	27143.1	27143.1	27143.1	27143.1	27143.1	27143.1
																				53.94	13	53.94	3.25	43.97	110.343	43.97	112.15		3.7525	0.07											739.8		27162.6	27162.6	27162.6	27162.6	27162.6	27162.6	27162.6
																				53.97	13	53.97	3.25	44	107.8	44	106.473		3.7575	0.078											739.9		27164.2	27164.2	27164.2	27164.2	27164.2	27164.2	27164.2
																				54	9	54	2.25	44.03	102	44.03	103.753		3.7625	0.072											740		27178.1	27178.1	27178.1	27178.1	27178.1	27178.1	27178.1
																				54.03	16	54.03	4	44.06	102.314	44.06	100.573		3.7675	0.079
																				54.06	16	54.06	4	44.09	97.6571	44.09	98.0171		3.7725	0.077
																				54.09	11	54.09	2.75	44.12	97.2571	44.12	99.0449		3.7775	0.084
																				54.12	14	54.12	3.5	44.15	106.143	44.15	104.26		3.7825	0.068
																				54.15	11	54.15	2.75	44.18	108.486	44.18	109.331		3.7875	0.076
																				54.18	14	54.18	3.5	44.21	110.429	44.21	110.037		3.7925	0.079
																				54.21	16	54.21	4	44.24	108.257	44.24	108.595		3.7975	0.074
																				54.24	10	54.24	2.5	44.27	102.829	44.27	100.387		3.8025	0.073
																				54.27	16	54.27	4	44.3	91.0571	44.3	94.902		3.8075	0.072
																				54.3	17	54.3	4.25	44.33	98.3429	44.33	97.3412		3.8125	0.074
																				54.33	11	54.33	2.75	44.36	105.229	44.36	104.423		3.8175	0.059
																				54.36	15	54.36	3.75	44.39	103.943	44.39	103.098		3.8225	0.053
																				54.39	19	54.39	4.75	44.42	96.1143	44.42	97.3486		3.8275	0.059
																				54.42	17	54.42	4.25	44.45	93.2286	44.45	92.6947		3.8325	0.087
																				54.45	12	54.45	3	44.48	92.3714	44.48	93.4931		3.8375	0.066
																				54.48	13	54.48	3.25	44.51	96.8571	44.51	95.9559		3.8425	0.07
																				54.51	8	54.51	2	44.54	96.9143	44.54	96.498		3.8475	0.064
																				54.54	9	54.54	2.25	44.57	93.2857	44.57	94.0792		3.8525	0.054
																				54.57	8	54.57	2	44.6	91.5714	44.6	90.7976		3.8575	0.072
																				54.6	15	54.6	3.75	44.63	88.1143	44.63	88.8808		3.8625	0.063
																				54.63	21	54.63	5.25	44.66	88.2857	44.66	87.2375		3.8675	0.061
																				54.66	8	54.66	2	44.69	88.5143	44.69	90.6694		3.8725	0.086
																				54.69	15	54.69	3.75	44.72	97.4571	44.72	96.3771		3.8775	0.068
																				54.72	7	54.72	1.75	44.75	98.6286	44.75	96.8335		3.8825	0.065
																				54.75	17	54.75	4.25	44.78	88.1429	44.78	89.4604		3.8875	0.068
																				54.78	6	54.78	1.5	44.81	83.0571	44.81	83.5935		3.8925	0.071
																				54.81	11	54.81	2.75	44.84	85.0571	44.84	86.1396		3.8975	0.077
																				54.84	18	54.84	4.5	44.87	89.5714	44.87	85.3739		3.9025	0.059
																				54.87	8	54.87	2	44.9	79.4	44.9	83.791		3.9075	0.066
																				54.9	15	54.9	3.75	44.93	86.3143	44.93	84.0196		3.9125	0.063
																				54.93	20	54.93	5	44.96	90.8571	44.96	93		3.9175	0.074
																				54.96	15	54.96	3.75	44.99	100.343	44.99	97.5314		3.9225	0.05
																				54.99	12	54.99	3	45.02	97.0857	45.02	98.5771		3.9275	0.064
																				55.02	13	55.02	3.25	45.05	96.2	45.05	95.4482		3.9325	0.064
																				55.05	6	55.05	1.5	45.08	95.4	45.08	97.4963		3.9375	0.058
																				55.08	10	55.08	2.5	45.11	101.171	45.11	98.4775		3.9425	0.056
																				55.11	15	55.11	3.75	45.14	95.5429	45.14	96.9265		3.9475	0.057
																				55.14	8	55.14	2	45.17	91.9714	45.17	90.7812		3.9525	0.071
																				55.17	20	55.17	5	45.2	87.7714	45.2	90.2694		3.9575	0.071
																				55.2	12	55.2	3	45.23	94.1429	45.23	92.0588		3.9625	0.049
																				55.23	16	55.23	4	45.26	93.1429	45.26	93.831		3.9675	0.087
																				55.26	19	55.26	4.75	45.29	91.1429	45.29	90.3175		3.9725	0.059
																				55.29	18	55.29	4.5	45.32	86.4857	45.32	87.3698		3.9775	0.072
																				55.32	11	55.32	2.75	45.35	87.1429	45.35	87.5175		3.9825	0.069
																				55.35	14	55.35	3.5	45.38	90.7714	45.38	89.738		3.9875	0.069
																				55.38	10	55.38	2.5	45.41	90.6571	45.41	91.458		3.9925	0.059
																				55.41	18	55.41	4.5	45.44	92.1429	45.44	91.5674		3.9975	0.061
																				55.44	15	55.44	3.75	45.47	91.2286	45.47	90.9494		4.0025	0.066
																				55.47	14	55.47	3.5	45.5	90.6286	45.5	92.0049		4.0075	0.078
																				55.5	15	55.5	3.75	45.53	96.3143	45.53	95.2661		4.0125	0.062
																				55.53	15	55.53	3.75	45.56	98.2	45.56	98.9812		4.0175	0.074
																				55.56	16	55.56	4	45.59	98.4286	45.59	96.3567		4.0225	0.052
																				55.59	7	55.59	1.75	45.62	90.0286	45.62	92.0367		4.0275	0.067
																				55.62	15	55.62	3.75	45.65	90.2	45.65	89.5878		4.0325	0.074
																				55.65	3	55.65	0.75	45.68	92.7143	45.68	94.0367		4.0375	0.052
																				55.68	10	55.68	2.5	45.71	98.4857	45.71	95.569		4.0425	0.066
																				55.71	15	55.71	3.75	45.74	93	45.74	96.1641		4.0475	0.073
																				55.74	14	55.74	3.5	45.77	95.7714	45.77	92.7886		4.0525	0.057
																				55.77	15	55.77	3.75	45.8	89.4	45.8	91.9029		4.0575	0.07
																				55.8	18	55.8	4.5	45.83	91.2857	45.83	89.1233		4.0625	0.058
																				55.83	13	55.83	3.25	45.86	89.6286	45.86	93.1135		4.0675	0.07
																				55.86	12	55.86	3	45.89	97.8571	45.89	93.1698		4.0725	0.065
																				55.89	8	55.89	2	45.92	88.7429	45.92	91.8849		4.0775	0.057
																				55.92	14	55.92	3.5	45.95	89.7429	45.95	88.2784		4.0825	0.069
																				55.95	17	55.95	4.25	45.98	91.6571	45.98	94.182		4.0875	0.052
																				55.98	12	55.98	3	46.01	102.371	46.01	99.2147		4.0925	0.06
																				56.01	13	56.01	3.25	46.04	100.314	46.04	101.95		4.0975	0.059
																				56.04	12	56.04	3	46.07	100.743	46.07	100.192		4.1025	0.061
																				56.07	16	56.07	4	46.1	99.8286	46.1	100.999		4.1075	0.065
																				56.1	11	56.1	2.75	46.13	100.171	46.13	97.0049		4.1125	0.065
																				56.13	23	56.13	5.75	46.16	90.7143	46.16	93.7437		4.1175	0.062
																				56.16	17	56.16	4.25	46.19	97.3429	46.19	98.2931		4.1225	0.071
																				56.19	13	56.19	3.25	46.22	110.6	46.22	108.43		4.1275	0.076
																				56.22	18	56.22	4.5	46.25	109.943	46.25	109.247		4.1325	0.057
																				56.25	21	56.25	5.25	46.28	100.143	46.28	101.326		4.1375	0.067
																				56.28	13	56.28	3.25	46.31	94.0857	46.31	94.3796		4.1425	0.077
																				56.31	19	56.31	4.75	46.34	90.8571	46.34	89.3216		4.1475	0.068
																				56.34	14	56.34	3.5	46.37	86.1143	46.37	88.6661		4.1525	0.074
																				56.37	14	56.37	3.5	46.4	93.4286	46.4	91.9053		4.1575	0.073
																				56.4	11	56.4	2.75	46.43	96.6	46.43	96.982		4.1625	0.061
																				56.43	12	56.43	3	46.46	97.2	46.46	95.9633		4.1675	0.065
																				56.46	19	56.46	4.75	46.49	92.3429	46.49	94.0057		4.1725	0.095
																				56.49	16	56.49	4	46.52	93.5714	46.52	92.8882		4.1775	0.061
																				56.52	17	56.52	4.25	46.55	93.0286	46.55	92.982		4.1825	0.063
																				56.55	12	56.55	3	46.58	90.8286	46.58	90.4661		4.1875	0.07
																				56.58	14	56.58	3.5	46.61	87.6286	46.61	88.3755		4.1925	0.061
																				56.61	7	56.61	1.75	46.64	88.3143	46.64	88.2016		4.1975	0.073
																				56.64	14	56.64	3.5	46.67	89.0571	46.67	88.0702		4.2025	0.072
																				56.67	15	56.67	3.75	46.7	87.3429	46.7	88.8392		4.2075	0.053
																				56.7	12	56.7	3	46.73	92.1714	46.73	91.4196		4.2125	0.055
																				56.73	21	56.73	5.25	46.76	95.0857	46.76	95.4531		4.2175	0.066
																				56.76	9	56.76	2.25	46.79	96.4	46.79	95.1657		4.2225	0.066
																				56.79	15	56.79	3.75	46.82	92.1429	46.82	93.8253		4.2275	0.064
																				56.82	22	56.82	5.5	46.85	92.7429	46.85	90.9306		4.2325	0.064
																				56.85	14	56.85	3.5	46.88	89	46.88	90.2171		4.2375	0.053
																				56.88	13	56.88	3.25	46.91	92.8571	46.91	93.3714		4.2425	0.056
																				56.91	16	56.91	4	46.94	102.057	46.94	102.26		4.2475	0.068
																				56.94	19	56.94	4.75	46.97	108.343	46.97	106.06		4.2525	0.076
																				56.97	13	56.97	3.25	47	101.086	47	102.127		4.2575	0.067
																				57	10	57	2.5	47.03	96.2857	47.03	97.1404		4.2625	0.058
																				57.03	12	57.03	3	47.06	97.8	47.06	96.8474		4.2675	0.056
																				57.06	14	57.06	3.5	47.09	99.5143	47.09	101.3		4.2725	0.056
																				57.09	17	57.09	4.25	47.12	106.429	47.12	104.511		4.2775	0.056
																				57.12	9	57.12	2.25	47.15	102.714	47.15	102.873		4.2825	0.066
																				57.15	16	57.15	4	47.18	94.9143	47.18	94.0816		4.2875	0.062
																				57.18	6	57.18	1.5	47.21	87.7143	47.21	91.4		4.2925	0.047
																				57.21	15	57.21	3.75	47.24	95.5143	47.24	90.9224		4.2975	0.067
																				57.24	16	57.24	4	47.27	89.7143	47.27	92.4963		4.3025	0.06
																				57.27	21	57.27	5.25	47.3	95.2857	47.3	95.4106		4.3075	0.063
																				57.3	15	57.3	3.75	47.33	104.743	47.33	104.919		4.3125	0.065
																				57.33	13	57.33	3.25	47.36	109.143	47.36	105.46		4.3175	0.067
																				57.36	9	57.36	2.25	47.39	97.4857	47.39	101.46		4.3225	0.067
																				57.39	10	57.39	2.5	47.42	101.743	47.42	100.602		4.3275	0.061
																				57.42	14	57.42	3.5	47.45	107.514	47.45	108.756		4.3325	0.068
																				57.45	14	57.45	3.5	47.48	113.714	47.48	110.673		4.3375	0.075
																				57.48	7	57.48	1.75	47.51	104.771	47.51	106.351		4.3425	0.048
																				57.51	9	57.51	2.25	47.54	100.6	47.54	101.139		4.3475	0.058
																				57.54	16	57.54	4	47.57	102.686	47.57	103.18		4.3525	0.062
																				57.57	10	57.57	2.5	47.6	106.229	47.6	104.887		4.3575	0.073
																				57.6	22	57.6	5.5	47.63	100.657	47.63	98.9673		4.3625	0.065
																				57.63	15	57.63	3.75	47.66	91.0571	47.66	95.4971		4.3675	0.072
																				57.66	7	57.66	1.75	47.69	102.229	47.69	99.5616		4.3725	0.067
																				57.69	11	57.69	2.75	47.72	107.171	47.72	108.009		4.3775	0.074
																				57.72	18	57.72	4.5	47.75	110	47.75	108.163		4.3825	0.059
																				57.75	15	57.75	3.75	47.78	105.057	47.78	107.837		4.3875	0.056
																				57.78	10	57.78	2.5	47.81	108.114	47.81	105.056		4.3925	0.062
																				57.81	12	57.81	3	47.84	102.514	47.84	105.37		4.3975	0.065
																				57.84	11	57.84	2.75	47.87	107.286	47.87	105.931		4.4025	0.07
																				57.87	13	57.87	3.25	47.9	108.143	47.9	108.41		4.4075	0.066
																				57.9	11	57.9	2.75	47.93	106.6	47.93	105.765		4.4125	0.058
																				57.93	11	57.93	2.75	47.96	101.057	47.96	102.098		4.4175	0.066
																				57.96	7	57.96	1.75	47.99	99.6571	47.99	99.4514		4.4225	0.068
																				57.99	21	57.99	5.25	48.02	98.4	48.02	98.0327		4.4275	0.063
																				58.02	19	58.02	4.75	48.05	95.6857	48.05	94.978		4.4325	0.058
																				58.05	21	58.05	5.25	48.08	94.2	48.08	96.2816		4.4375	0.062
																				58.08	13	58.08	3.25	48.11	104.886	48.11	104.646		4.4425	0.065
																				58.11	12	58.11	3	48.14	114.4	48.14	113.504		4.4475	0.074
																				58.14	12	58.14	3	48.17	112.2	48.17	109.798		4.4525	0.06
																				58.17	15	58.17	3.75	48.2	98.2	48.2	102.902		4.4575	0.062
																				58.2	12	58.2	3	48.23	100.343	48.23	95.6775		4.4625	0.069
																				58.23	21	58.23	5.25	48.26	91.7143	48.26	95.5273		4.4675	0.077
																				58.26	19	58.26	4.75	48.29	99.8286	48.29	98.5184		4.4725	0.056
																				58.29	10	58.29	2.5	48.32	107.714	48.32	109.282		4.4775	0.055
																				58.32	10	58.32	2.5	48.35	113.686	48.35	108.675		4.4825	0.073
																				58.35	16	58.35	4	48.38	97.7714	48.38	102.398		4.4875	0.074
																				58.38	7	58.38	1.75	48.41	98.4571	48.41	96.8825		4.4925	0.063
																				58.41	17	58.41	4.25	48.44	100.257	48.44	101.185		4.4975	0.071
																				58.44	23	58.44	5.75	48.47	106.057	48.47	105.127		4.5025	0.054
																				58.47	14	58.47	3.5	48.5	107.914	48.5	108.252		4.5075	0.066
																				58.5	11	58.5	2.75	48.53	108.743	48.53	108.846		4.5125	0.066
																				58.53	16	58.53	4	48.56	107.514	48.56	106.988		4.5175	0.055
																				58.56	17	58.56	4.25	48.59	102	48.59	101.54		4.5225	0.054
																				58.59	13	58.59	3.25	48.62	96.1143	48.62	96.7829		4.5275	0.059
																				58.62	13	58.62	3.25	48.65	99.1429	48.65	100.984		4.5325	0.06
																				58.65	16	58.65	4	48.68	112.571	48.68	110.921		4.5375	0.062
																				58.68	15	58.68	3.75	48.71	116.4	48.71	115.587		4.5425	0.06
																				58.71	12	58.71	3	48.74	109.886	48.74	109.626		4.5475	0.054
																				58.74	16	58.74	4	48.77	101.771	48.77	104.318		4.5525	0.058
																				58.77	15	58.77	3.75	48.8	103.829	48.8	100.863		4.5575	0.07
																				58.8	27	58.8	6.75	48.83	98.1143	48.83	100.38		4.5625	0.074
																				58.83	21	58.83	5.25	48.86	101.286	48.86	100.098		4.5675	0.04
																				58.86	17	58.86	4.25	48.89	103.571	48.89	104.891		4.5725	0.06
																				58.89	9	58.89	2.25	48.92	109.057	48.92	107.411		4.5775	0.063
																				58.92	15	58.92	3.75	48.95	106.429	48.95	106.713		4.5825	0.051
																				58.95	20	58.95	5	48.98	103.571	48.98	105.026		4.5875	0.051
																				58.98	8	58.98	2	49.01	105.057	49.01	102.197		4.5925	0.072
																				59.01	17	59.01	4.25	49.04	98.4857	49.04	102.358		4.5975	0.057
																				59.04	12	59.04	3	49.07	104.829	49.07	101.096		4.6025	0.047
																				59.07	14	59.07	3.5	49.1	99.8857	49.1	103.376		4.6075	0.043
																				59.1	8	59.1	2	49.13	103	49.13	99.2555		4.6125	0.065
																				59.13	18	59.13	4.5	49.16	92.8	49.16	95.3984		4.6175	0.069
																				59.16	16	59.16	4	49.19	91.6	49.19	90.3388		4.6225	0.058
																				59.19	14	59.19	3.5	49.22	91.4	49.22	92.9306		4.6275	0.061
																				59.22	13	59.22	3.25	49.25	98.9143	49.25	97.6506		4.6325	0.067
																				59.25	13	59.25	3.25	49.28	103	49.28	104.127		4.6375	0.058
																				59.28	11	59.28	2.75	49.31	107.257	49.31	105.332		4.6425	0.056
																				59.31	14	59.31	3.5	49.34	102.143	49.34	103.375		4.6475	0.062
																				59.34	16	59.34	4	49.37	100.571	49.37	100.718		4.6525	0.063
																				59.37	21	59.37	5.25	49.4	101.086	49.4	100.848		4.6575	0.053
																				59.4	19	59.4	4.75	49.43	100.514	49.43	100.118		4.6625	0.063
																				59.43	11	59.43	2.75	49.46	98.4571	49.46	99.1404		4.6675	0.072
																				59.46	12	59.46	3	49.49	99.1429	49.49	98.6678		4.6725	0.059
																				59.49	14	59.49	3.5	49.52	98.8286	49.52	99.3012		4.6775	0.063
																				59.52	14	59.52	3.5	49.55	99.3143	49.55	98.7118		4.6825	0.051
																				59.55	11	59.55	2.75	49.58	96.8857	49.58	97.6082		4.6875	0.073
																				59.58	12	59.58	3	49.61	94.8571	49.61	93.0792		4.6925	0.044
																				59.61	10	59.61	2.5	49.64	88.1143	49.64	90.9306		4.6975	0.06
																				59.64	15	59.64	3.75	49.67	92.2857	49.67	89.3886		4.7025	0.048
																				59.67	19	59.67	4.75	49.7	90.1429	49.7	93.2139		4.7075	0.064
																				59.7	15	59.7	3.75	49.73	98.2571	49.73	96.0188		4.7125	0.064
																				59.73	16	59.73	4	49.76	97.3714	49.76	97.6653		4.7175	0.069
																				59.76	13	59.76	3.25	49.79	94.3429	49.79	94.6		4.7225	0.054
																				59.79	12	59.79	3	49.82	92.6	49.82	92.9869		4.7275	0.047
																				59.82	15	59.82	3.75	49.85	92.5714	49.85	92.0669		4.7325	0.061
																				59.85	16	59.85	4	49.88	90.1714	49.88	89.6841		4.7375	0.046
																				59.88	18	59.88	4.5	49.91	87.2	49.91	88.6694		4.7425	0.051
																				59.91	16	59.91	4	49.94	91.1429	49.94	90.2661		4.7475	0.066
																				59.94	11	59.94	2.75	49.97	92.3429	49.97	92.4188		4.7525	0.067
																				59.97	21	59.97	5.25	50	91.3714	50	91.0604		4.7575	0.066
																				60	12	60	3	50.03	87.9143	50.03	87.4906		4.7625	0.061
																				60.03	14	60.03	3.5	50.06	85.2857	50.06	86.8555		4.7675	0.058
																				60.06	13	60.06	3.25	50.09	91.7429	50.09	91.5126		4.7725	0.057
																				60.09	15	60.09	3.75	50.12	97.2286	50.12	96.3273		4.7775	0.052
																				60.12	9	60.12	2.25	50.15	94.3714	50.15	92.8041		4.7825	0.048
																				60.15	14	60.15	3.5	50.18	86.3143	50.18	90.1494		4.7875	0.052
																				60.18	13	60.18	3.25	50.21	94.4857	50.21	92.2694		4.7925	0.07
																				60.21	17	60.21	4.25	50.24	95.5714	50.24	95.7233		4.7975	0.069
																				60.24	10	60.24	2.5	50.27	92.1143	50.27	90.5396		4.8025	0.059
																				60.27	11	60.27	2.75	50.3	84.8857	50.3	88.9976		4.8075	0.057
																				60.3	17	60.3	4.25	50.33	93.0286	50.33	88.6106		4.8125	0.057
																				60.33	13	60.33	3.25	50.36	87.7143	50.36	90.2049		4.8175	0.061
																				60.36	17	60.36	4.25	50.39	91.6571	50.39	91.5959		4.8225	0.069
																				60.39	22	60.39	5.5	50.42	98.5143	50.42	99.1853		4.8275	0.062
																				60.42	15	60.42	3.75	50.45	102.657	50.45	99.858		4.8325	0.049
																				60.45	8	60.45	2	50.48	90.6286	50.48	91.8629		4.8375	0.053
																				60.48	16	60.48	4	50.51	81.6286	50.51	81.6751		4.8425	0.036
																				60.51	13	60.51	3.25	50.54	80.4571	50.54	82.3306		4.8475	0.048
																				60.54	18	60.54	4.5	50.57	91.3714	50.57	90.1029		4.8525	0.058
																				60.57	18	60.57	4.5	50.6	96.7714	50.6	96.3722		4.8575	0.071
																				60.6	24	60.6	6	50.63	93.8571	50.63	92.809		4.8625	0.057
																				60.63	13	60.63	3.25	50.66	84.4857	50.66	85.8082		4.8675	0.058
																				60.66	14	60.66	3.5	50.69	82.7429	50.69	83.8865		4.8725	0.064
																				60.69	10	60.69	2.5	50.72	87.2857	50.72	84.5722		4.8775	0.067
																				60.72	18	60.72	4.5	50.75	83.4286	50.75	86.6539		4.8825	0.055
																				60.75	13	60.75	3.25	50.78	88.1429	50.78	84.6237		4.8875	0.059
																				60.78	19	60.78	4.75	50.81	80.7714	50.81	83.7274		4.8925	0.057
																				60.81	11	60.81	2.75	50.84	81.7143	50.84	79.6229		4.8975	0.044
																				60.84	12	60.84	3	50.87	76.8857	50.87	78.6049		4.9025	0.051
																				60.87	17	60.87	4.25	50.9	76.6	50.9	74.6261		4.9075	0.064
																				60.9	13	60.9	3.25	50.93	71.1143	50.93	72.0841		4.9125	0.056
																				60.93	10	60.93	2.5	50.96	73.7143	50.96	75.4335		4.9175	0.047
																				60.96	17	60.96	4.25	50.99	86.3714	50.99	85.2963		4.9225	0.055
																				60.99	12	60.99	3	51.02	91	51.02	89.3665		4.9275	0.057
																				61.02	19	61.02	4.75	51.05	82.0571	51.05	82.7159		4.9325	0.058
																				61.05	16	61.05	4	51.08	73.0571	51.08	72.3102		4.9375	0.065
																				61.08	18	61.08	4.5	51.11	69.8286	51.11	74.3543		4.9425	0.051
																				61.11	20	61.11	5	51.14	86.9143	51.14	82.1951		4.9475	0.054
																				61.14	12	61.14	3	51.17	86.0571	51.17	88.1633		4.9525	0.065
																				61.17	18	61.17	4.5	51.2	84.0571	51.2	80.9616		4.9575	0.059
																				61.2	18	61.2	4.5	51.23	73.1429	51.23	78.0604		4.9625	0.057
																				61.23	18	61.23	4.5	51.26	81.6571	51.26	78.4392		4.9675	0.053
																				61.26	18	61.26	4.5	51.29	80.5714	51.29	81.0882		4.9725	0.056
																				61.29	24	61.29	6	51.32	78.4	51.32	78.4539		4.9775	0.052
																				61.32	19	61.32	4.75	51.35	77.6286	51.35	78.062		4.9825	0.049
																				61.35	19	61.35	4.75	51.38	80.1143	51.38	80.4816		4.9875	0.057
																				61.38	10	61.38	2.5	51.41	82.6571	51.41	80.7445		4.9925	0.067
																				61.41	15	61.41	3.75	51.44	77.7714	51.44	80.0024		4.9975	0.054
																				61.44	10	61.44	2.5	51.47	80.2857	51.47	78.8261		5.0025	0.047
																				61.47	14	61.47	3.5	51.5	79	51.5	80.178		5.0075	0.048
																				61.5	12	61.5	3	51.53	79.7429	51.53	77.7494		5.0125	0.058
																				61.53	17	61.53	4.25	51.56	74.6	51.56	76.8261		5.0175	0.051
																				61.56	15	61.56	3.75	51.59	78.9143	51.59	78.1208		5.0225	0.057
																				61.59	6	61.59	1.5	51.62	82.0571	51.62	82.3902		5.0275	0.058
																				61.62	14	61.62	3.5	51.65	82.6571	51.65	81.0947		5.0325	0.052
																				61.65	19	61.65	4.75	51.68	75.4571	51.68	76.7012		5.0375	0.055
																				61.68	16	61.68	4	51.71	73.4286	51.71	73.1371		5.0425	0.058
																				61.71	18	61.71	4.5	51.74	75.0286	51.74	75.9371		5.0475	0.064
																				61.74	12	61.74	3	51.77	82.1143	51.77	81.5339		5.0525	0.075
																				61.77	18	61.77	4.5	51.8	85.9429	51.8	85.2278		5.0575	0.053
																				61.8	18	61.8	4.5	51.83	84.5429	51.83	85.52		5.0625	0.046
																				61.83	22	61.83	5.5	51.86	84.2857	51.86	82.8188		5.0675	0.058
																				61.86	13	61.86	3.25	51.89	80.1429	51.89	82.2465		5.0725	0.062
																				61.89	23	61.89	5.75	51.92	84.2	51.92	81.942		5.0775	0.052
																				61.92	15	61.92	3.75	51.95	84	51.95	87.502		5.0825	0.061
																				61.95	8	61.95	2	51.98	93.4286	51.98	89.4784		5.0875	0.057
																				61.98	21	61.98	5.25	52.01	85.5143	52.01	86.8588		5.0925	0.057
																				62.01	11	62.01	2.75	52.04	79.3714	52.04	79.5698		5.0975	0.061
																				62.04	14	62.04	3.5	52.07	78.4286	52.07	79.4474		5.1025	0.051
																				62.07	9	62.07	2.25	52.1	83.8	52.1	82.7861		5.1075	0.05
																				62.1	17	62.1	4.25	52.13	84.7143	52.13	84.0139		5.1125	0.062
																				62.13	16	62.13	4	52.16	82.2286	52.16	83.9551		5.1175	0.042
																				62.16	14	62.16	3.5	52.19	85.5714	52.19	84.8122		5.1225	0.059
																				62.19	14	62.19	3.5	52.22	83.8286	52.22	82.4522		5.1275	0.07
																				62.22	14	62.22	3.5	52.25	74.9429	52.25	76.5298		5.1325	0.076
																				62.25	13	62.25	3.25	52.28	72.9143	52.28	72.3118		5.1375	0.053
																				62.28	15	62.28	3.75	52.31	73.2286	52.31	74.2302		5.1425	0.067
																				62.31	13	62.31	3.25	52.34	78.4	52.34	77.3053		5.1475	0.052
																				62.34	14	62.34	3.5	52.37	79.2571	52.37	80.0555		5.1525	0.048
																				62.37	20	62.37	5	52.4	79.4	52.4	78.0359		5.1575	0.051
																				62.4	7	62.4	1.75	52.43	73.1143	52.43	73.9494		5.1625	0.053
																				62.43	13	62.43	3.25	52.46	70.6	52.46	71.1412		5.1675	0.053
																				62.46	8	62.46	2	52.49	72.3143	52.49	71.8857		5.1725	0.06
																				62.49	14	62.49	3.5	52.52	72.4	52.52	71.5576		5.1775	0.06
																				62.52	12	62.52	3	52.55	70	52.55	71.3004		5.1825	0.05
																				62.55	10	62.55	2.5	52.58	74.0857	52.58	73.8359		5.1875	0.049
																				62.58	11	62.58	2.75	52.61	78.4571	52.61	78.5061		5.1925	0.056
																				62.61	14	62.61	3.5	52.64	79.8286	52.64	77.9551		5.1975	0.059
																				62.64	14	62.64	3.5	52.67	74.3429	52.67	77.1812		5.2025	0.06
																				62.67	12	62.67	3	52.7	80	52.7	78.2269		5.2075	0.065
																				62.7	17	62.7	4.25	52.73	81.6857	52.73	83.4073		5.2125	0.056
																				62.73	6	62.73	1.5	52.76	84.9714	52.76	81.5771		5.2175	0.052
																				62.76	19	62.76	4.75	52.79	75.3429	52.79	79.3078		5.2225	0.051
																				62.79	14	62.79	3.5	52.82	77.8857	52.82	74.8931		5.2275	0.05
																				62.82	19	62.82	4.75	52.85	71.4286	52.85	73.0008		5.2325	0.05
																				62.85	17	62.85	4.25	52.88	69.7143	52.88	68.4286		5.2375	0.046
																				62.88	10	62.88	2.5	52.91	68.1429	52.91	70.7461		5.2425	0.056
																				62.91	15	62.91	3.75	52.94	77.1143	52.94	75.0229		5.2475	0.056
																				62.94	18	62.94	4.5	52.97	76.6571	52.97	76.329		5.2525	0.05
																				62.97	17	62.97	4.25	53	71.2	53	71.849		5.2575	0.045
																				63	16	63	4	53.03	69	53.03	69.338		5.2625	0.05
																				63.03	16	63.03	4	53.06	70.7429	53.06	70.5812		5.2675	0.065
																				63.06	13	63.06	3.25	53.09	73.1714	53.09	73.1959		5.2725	0.049
																				63.09	11	63.09	2.75	53.12	74.9143	53.12	74.6596		5.2775	0.055
																				63.12	21	63.12	5.25	53.15	74.3143	53.15	74.0694		5.2825	0.054
																				63.15	23	63.15	5.75	53.18	72.6857	53.18	73.4376		5.2875	0.052
																				63.18	14	63.18	3.5	53.21	74.2	53.21	73.9673		5.2925	0.053
																				63.21	18	63.21	4.5	53.24	74.2571	53.24	74.0122		5.2975	0.047
																				63.24	15	63.24	3.75	53.27	70.9714	53.27	70.658		5.3025	0.077
																				63.27	16	63.27	4	53.3	65.3143	53.3	65.9069		5.3075	0.047
																				63.3	10	63.3	2.5	53.33	61.9143	53.33	60.9396		5.3125	0.063
																				63.33	11	63.33	2.75	53.36	58.4857	53.36	60.3298		5.3175	0.081
																				63.36	10	63.36	2.5	53.39	64.1143	53.39	62.6155		5.3225	0.05
																				63.39	12	63.39	3	53.42	66.3714	53.42	67.6253		5.3275	0.061
																				63.42	10	63.42	2.5	53.45	70.3143	53.45	68.2547		5.3325	0.04
																				63.45	12	63.45	3	53.48	66.3714	53.48	68.4629		5.3375	0.063
																				63.48	17	63.48	4.25	53.51	69	53.51	67.7192		5.3425	0.063
																				63.51	14	63.51	3.5	53.54	68.2571	53.54	69.2245		5.3475	0.042
																				63.54	15	63.54	3.75	53.57	69.1429	53.57	67.6245		5.3525	0.069
																				63.57	18	63.57	4.5	53.6	65.3714	53.6	66.5518		5.3575	0.043
																				63.6	11	63.6	2.75	53.63	68.3714	53.63	69.5298		5.3625	0.049
																				63.63	9	63.63	2.25	53.66	75.8	53.66	73.4318		5.3675	0.052
																				63.66	17	63.66	4.25	53.69	71.8	53.69	72.6988		5.3725	0.036
																				63.69	16	63.69	4	53.72	68.1429	53.72	67.3886		5.3775	0.052
																				63.72	20	63.72	5	53.75	66.1143	53.75	68.7126		5.3825	0.058
																				63.75	14	63.75	3.5	53.78	75.8	53.78	73.6522		5.3875	0.045
																				63.78	14	63.78	3.5	53.81	76.9714	53.81	76.9224		5.3925	0.051
																				63.81	12	63.81	3	53.84	74.4571	53.84	74.6065		5.3975	0.064
																				63.84	12	63.84	3	53.87	73.6571	53.87	75.1192		5.4025	0.044
																				63.87	15	63.87	3.75	53.9	78.2286	53.9	76.6		5.4075	0.049
																				63.9	18	63.9	4.5	53.93	74.7714	53.93	74.4114		5.4125	0.057
																				63.93	11	63.93	2.75	53.96	68.8857	53.96	70.5829		5.4175	0.052
																				63.96	16	63.96	4	53.99	70.3714	53.99	68.7918		5.4225	0.061
																				63.99	16	63.99	4	54.02	69.2286	54.02	70.36		5.4275	0.059
																				64.02	14	64.02	3.5	54.05	73.8857	54.05	74.3584		5.4325	0.057
																				64.05	15	64.05	3.75	54.08	79.5714	54.08	78.6506		5.4375	0.055
																				64.08	9	64.08	2.25	54.11	76	54.11	74.1069		5.4425	0.06
																				64.11	9	64.11	2.25	54.14	63.6286	54.14	66.3665		5.4475	0.072
																				64.14	14	64.14	3.5	54.17	65	54.17	64.8825		5.4525	0.061
																				64.17	21	64.17	5.25	54.2	70.7143	54.2	69.5975		5.4575	0.04
																				64.2	20	64.2	5	54.23	72.7429	54.23	73.8229		5.4625	0.06
																				64.23	17	64.23	4.25	54.26	76.0857	54.26	74.44		5.4675	0.05
																				64.26	22	64.26	5.5	54.29	73.1429	54.29	74.8302		5.4725	0.059
																				64.29	15	64.29	3.75	54.32	75.5143	54.32	74.5665		5.4775	0.054
																				64.32	17	64.32	4.25	54.35	75.1143	54.35	76.1625		5.4825	0.049
																				64.35	20	64.35	5	54.38	74.9143	54.38	72.5388		5.4875	0.052
																				64.38	19	64.38	4.75	54.41	65.6571	54.41	68.1649		5.4925	0.039
																				64.41	21	64.41	5.25	54.44	65.8	54.44	64.0955		5.4975	0.044
																				64.44	19	64.44	4.75	54.47	64.5429	54.47	66.6539		5.5025	0.051
																				64.47	26	64.47	6.5	54.5	70.9714	54.5	68.8849		5.5075	0.045
																				64.5	13	64.5	3.25	54.53	69.5429	54.53	70.6057		5.5125	0.052
																				64.53	23	64.53	5.75	54.56	69.0571	54.56	67.578		5.5175	0.045
																				64.56	20	64.56	5	54.59	65.9143	54.59	68.2947		5.5225	0.063
																				64.59	14	64.59	3.5	54.62	73.7714	54.62	72.8678		5.5275	0.062
																				64.62	14	64.62	3.5	54.65	78.5143	54.65	77.7061		5.5325	0.04
																				64.65	20	64.65	5	54.68	76.5714	54.68	76.9339		5.5375	0.054
																				64.68	17	64.68	4.25	54.71	73.8	54.71	73.8612		5.5425	0.066
																				64.71	21	64.71	5.25	54.74	71.8286	54.74	71.618		5.5475	0.047
																				64.74	17	64.74	4.25	54.77	71.5714	54.77	72.3037		5.5525	0.05
																				64.77	16	64.77	4	54.8	76.4	54.8	76.6424		5.5575	0.055
																				64.8	14	64.8	3.5	54.83	81.1429	54.83	80.1339		5.5625	0.034
																				64.83	14	64.83	3.5	54.86	77.8	54.86	76.4922		5.5675	0.049
																				64.86	15	64.86	3.75	54.89	70.1429	54.89	73.2922		5.5725	0.052
																				64.89	22	64.89	5.5	54.92	77.2	54.92	75.9535		5.5775	0.064
																				64.92	14	64.92	3.5	54.95	81.2571	54.95	80.5543		5.5825	0.053
																				64.95	11	64.95	2.75	54.98	79.1429	54.98	79.5029		5.5875	0.046
																				64.98	19	64.98	4.75	55.01	75.8857	55.01	75.8367		5.5925	0.044
																				65.01	15	65.01	3.75	55.04	72.3143	55.04	71.8759		5.5975	0.057
																				65.04	10	65.04	2.5	55.07	69.8286	55.07	71.0139		5.6025	0.047
																				65.07	19	65.07	4.75	55.1	74.9429	55.1	75.1118		5.6075	0.051
																				65.1	17	65.1	4.25	55.13	80.3429	55.13	78.8906		5.6125	0.04
																				65.13	19	65.13	4.75	55.16	76.7429	55.16	76.8041		5.6175	0.051
																				65.16	21	65.16	5.25	55.19	71.8	55.19	73.1494		5.6225	0.046
																				65.19	11	65.19	2.75	55.22	72.4571	55.22	71.1078		5.6275	0.051
																				65.22	21	65.22	5.25	55.25	69.9143	55.25	70.5094		5.6325	0.058
																				65.25	22	65.25	5.5	55.28	71.1143	55.28	72.1282		5.6375	0.051
																				65.28	11	65.28	2.75	55.31	76.0571	55.31	74.3649		5.6425	0.059
																				65.31	20	65.31	5	55.34	72.9143	55.34	72.9926		5.6475	0.041
																				65.34	19	65.34	4.75	55.37	69.6	55.37	70.7143		5.6525	0.05
																				65.37	18	65.37	4.5	55.4	73.1143	55.4	73.9518		5.6575	0.049
																				65.4	23	65.4	5.75	55.43	77.4571	55.43	74.2392		5.6625	0.055
																				65.43	17	65.43	4.25	55.46	66.8571	55.46	68.3682		5.6675	0.058
																				65.46	15	65.46	3.75	55.49	63.0857	55.49	64.5478		5.6725	0.051
																				65.49	12	65.49	3	55.52	70.2857	55.52	69.8351		5.6775	0.042
																				65.52	18	65.52	4.5	55.55	75.5429	55.55	74.6514		5.6825	0.044
																				65.55	22	65.55	5.5	55.58	71.2	55.58	69.7478		5.6875	0.052
																				65.58	20	65.58	5	55.61	60	55.61	62.2678		5.6925	0.064
																				65.61	22	65.61	5.5	55.64	61.6286	55.64	61.7927		5.6975	0.057
																				65.64	23	65.64	5.75	55.67	69.3143	55.67	69.4686		5.7025	0.049
																				65.67	18	65.67	4.5	55.7	74.3714	55.7	71.3714		5.7075	0.046
																				65.7	18	65.7	4.5	55.73	66.3143	55.73	69.8457		5.7125	0.051
																				65.73	21	65.73	5.25	55.76	69.6571	55.76	67.8498		5.7175	0.056
																				65.76	17	65.76	4.25	55.79	67.7143	55.79	67.2955		5.7225	0.061
																				65.79	14	65.79	3.5	55.82	64.8857	55.82	65.7331		5.7275	0.048
																				65.82	12	65.82	3	55.85	70.4571	55.85	72.4286		5.7325	0.051
																				65.85	20	65.85	5	55.88	83.8286	55.88	81.6833		5.7375	0.042
																				65.88	10	65.88	2.5	55.91	81.4	55.91	78.738		5.7425	0.054
																				65.91	25	65.91	6.25	55.94	64.6	55.94	68.8269		5.7475	0.058
																				65.94	19	65.94	4.75	55.97	65.9143	55.97	64.6825		5.7525	0.049
																				65.97	14	65.97	3.5	56	68.5143	56	68.622		5.7575	0.046
																				66	23	66	5.75	56.03	69.9429	56.03	68.7967		5.7625	0.038
																				66.03	16	66.03	4	56.06	66.4857	56.06	67.6171		5.7675	0.049
																				66.06	21	66.06	5.25	56.09	67.8	56.09	67.56		5.7725	0.042
																				66.09	23	66.09	5.75	56.12	70.3429	56.12	70.4775		5.7775	0.056
																				66.12	21	66.12	5.25	56.15	73.3714	56.15	72.9967		5.7825	0.047
																				66.15	21	66.15	5.25	56.18	74.5714	56.18	75.0612		5.7875	0.055
																				66.18	16	66.18	4	56.21	76	56.21	75.4906		5.7925	0.051
																				66.21	14	66.21	3.5	56.24	74	56.24	74.3453		5.7975	0.05
																				66.24	20	66.24	5	56.27	70.8571	56.27	69.1625		5.8025	0.041
																				66.27	20	66.27	5	56.3	64.8286	56.3	68.1959		5.8075	0.05
																				66.3	22	66.3	5.5	56.33	73.9429	56.33	72.3094		5.8125	0.047
																				66.33	17	66.33	4.25	56.36	76.9429	56.36	76.7567		5.8175	0.064
																				66.36	26	66.36	6.5	56.39	71.6286	56.39	69.5029		5.8225	0.062
																				66.39	18	66.39	4.5	56.42	57.9714	56.42	61.0498		5.8275	0.063
																				66.42	23	66.42	5.75	56.45	60.7429	56.45	60.1159		5.8325	0.059
																				66.45	20	66.45	5	56.48	68.8	56.48	69.5567		5.8375	0.055
																				66.48	22	66.48	5.5	56.51	78.3143	56.51	76.1127		5.8425	0.057
																				66.51	21	66.51	5.25	56.54	76.6286	56.54	78.6416		5.8475	0.053
																				66.54	25	66.54	6.25	56.57	76.7714	56.57	74.4963		5.8525	0.056
																				66.57	34	66.57	8.5	56.6	68.2857	56.6	70.2939		5.8575	0.055
																				66.6	26	66.6	6.5	56.63	67.2571	56.63	66.0278		5.8625	0.044
																				66.63	34	66.63	8.5	56.66	66.3429	56.66	68.018		5.8675	0.04
																				66.66	23	66.66	5.75	56.69	72.5429	56.69	70.7527		5.8725	0.057
																				66.69	28	66.69	7	56.72	73.3143	56.72	74.8816		5.8775	0.055
																				66.72	30	66.72	7.5	56.75	77	56.75	75.3714		5.8825	0.054
																				66.75	40	66.75	10	56.78	73.6571	56.78	74.7151		5.8875	0.045
																				66.78	36	66.78	9	56.81	72.3429	56.81	71.7551		5.8925	0.053
																				66.81	32	66.81	8	56.84	69.7714	56.84	70.2024		5.8975	0.056
																				66.84	50	66.84	12.5	56.87	69.5143	56.87	69.1616		5.9025	0.054
																				66.87	40	66.87	10	56.9	70.1143	56.9	70.8024		5.9075	0.051
																				66.9	33	66.9	8.25	56.93	74.2286	56.93	73.9641		5.9125	0.056
																				66.93	26	66.93	6.5	56.96	76.4857	56.96	76.111		5.9175	0.043
																				66.96	53	66.96	13.25	56.99	74.6	56.99	74.6931		5.9225	0.056
																				66.99	58	66.99	14.5	57.02	70.6571	57.02	70.5788		5.9275	0.038
																				67.02	54	67.02	13.5	57.05	65.6571	57.05	65.4686		5.9325	0.052
																				67.05	42	67.05	10.5	57.08	61.5143	57.08	61.6686		5.9375	0.054
																				67.08	48	67.08	12	57.11	62.3429	57.11	63.5453		5.9425	0.05
																				67.11	55	67.11	13.75	57.14	70.4571	57.14	69.8571		5.9475	0.046
																				67.14	49	67.14	12.25	57.17	74.1429	57.17	72.4971		5.9525	0.044
																				67.17	66	67.17	16.5	57.2	68.6857	57.2	70.1429		5.9575	0.056
																				67.2	61	67.2	15.25	57.23	68.5714	57.23	68.7722		5.9625	0.04
																				67.23	69	67.23	17.25	57.26	71.2857	57.26	71.3298		5.9675	0.066
																				67.26	60	67.26	15	57.29	71.9714	57.29	70.1249		5.9725	0.057
																				67.29	88	67.29	22	57.32	65.2571	57.32	67.018		5.9775	0.049
																				67.32	83	67.32	20.75	57.35	67.3143	57.35	67.7698		5.9825	0.056
																				67.35	85	67.35	21.25	57.38	73.7714	57.38	73.022		5.9875	0.065
																				67.38	87	67.38	21.75	57.41	74.9429	57.41	74.4408		5.9925	0.056
																				67.41	82	67.41	20.5	57.44	69.8857	57.44	69.4743		5.9975	0.036
																				67.44	92	67.44	23	57.47	63.5143	57.47	64.9739		6.0025	0.053
																				67.47	87	67.47	21.75	57.5	65.5429	57.5	64.9037		6.0075	0.037
																				67.5	107	67.5	26.75	57.53	68.6571	57.53	69.4237		6.0125	0.046
																				67.53	91	67.53	22.75	57.56	73	57.56	71.7069		6.0175	0.051
																				67.56	104	67.56	26	57.59	69.7714	57.59	70.0408		6.0225	0.058
																				67.59	92	67.59	23	57.62	65.2571	57.62	64.951		6.0275	0.039
																				67.62	96	67.62	24	57.65	62.6	57.65	64.4098		6.0325	0.045
																				67.65	91	67.65	22.75	57.68	68.5143	57.68	66.9224		6.0375	0.062
																				67.68	79	67.68	19.75	57.71	68.6	57.71	68.7543		6.0425	0.048
																				67.71	66	67.71	16.5	57.74	67.0286	57.74	67.2294		6.0475	0.042
																				67.74	97	67.74	24.25	57.77	66.1714	57.77	66.431		6.0525	0.07
																				67.77	67	67.77	16.75	57.8	66.0571	57.8	65.1045		6.0575	0.055
																				67.8	71	67.8	17.75	57.83	63.6857	57.83	64.2122		6.0625	0.05
																				67.83	58	67.83	14.5	57.86	67.1714	57.86	68.8563		6.0675	0.039
																				67.86	61	67.86	15.25	57.89	78.4857	57.89	77.4645		6.0725	0.048
																				67.89	53	67.89	13.25	57.92	79.9429	57.92	77.0629		6.0775	0.044
																				67.92	51	67.92	12.75	57.95	65.7714	57.95	68.8033		6.0825	0.049
																				67.95	41	67.95	10.25	57.98	63.8	57.98	63.5869		6.0875	0.043
																				67.98	65	67.98	16.25	58.01	66.4857	58.01	66.8139		6.0925	0.042
																				68.01	45	68.01	11.25	58.04	68.7714	58.04	65.6318		6.0975	0.038
																				68.04	45	68.04	11.25	58.07	61.7714	58.07	66.9412		6.1025	0.045
																				68.07	47	68.07	11.75	58.1	73.2286	58.1	68.8327		6.1075	0.049
																				68.1	40	68.1	10	58.13	70.5714	58.13	72.7853		6.1125	0.041
																				68.13	26	68.13	6.5	58.16	72.5143	58.16	71.3731		6.1175	0.054
																				68.16	27	68.16	6.75	58.19	71.9429	58.19	73.0743		6.1225	0.057
																				68.19	23	68.19	5.75	58.22	75.0571	58.22	74.249		6.1275	0.053
																				68.22	25	68.22	6.25	58.25	74.8571	58.25	75.3078		6.1325	0.045
																				68.25	25	68.25	6.25	58.28	73.7714	58.28	73.3429		6.1375	0.035
																				68.28	31	68.28	7.75	58.31	68.9714	58.31	68.0457		6.1425	0.042
																				68.31	21	68.31	5.25	58.34	62.6286	58.34	65.2612		6.1475	0.047
																				68.34	25	68.34	6.25	58.37	67.7143	58.37	65.5102		6.1525	0.06
																				68.37	25	68.37	6.25	58.4	66.4857	58.4	67.2425		6.1575	0.053
																				68.4	29	68.4	7.25	58.43	66.9143	58.43	66.5665		6.1625	0.04
																				68.43	32	68.43	8	58.46	68.1429	58.46	69.2008		6.1675	0.043
																				68.46	23	68.46	5.75	58.49	73.3714	58.49	72.071		6.1725	0.044
																				68.49	17	68.49	4.25	58.52	73.4571	58.52	74.4906		6.1775	0.038
																				68.52	22	68.52	5.5	58.55	74.4286	58.55	72.9494		6.1825	0.053
																				68.55	20	68.55	5	58.58	70.2571	58.58	71.8049		6.1875	0.06
																				68.58	21	68.58	5.25	58.61	72.1714	58.61	71.3167		6.1925	0.055
																				68.61	19	68.61	4.75	58.64	73.3429	58.64	74.991		6.1975	0.048
																				68.64	22	68.64	5.5	58.67	76.9143	58.67	73.8041		6.2025	0.044
																				68.67	29	68.67	7.25	58.7	66.8	58.7	68.5633		6.2075	0.057
																				68.7	21	68.7	5.25	58.73	63.2	58.73	63.2245		6.2125	0.061
																				68.73	22	68.73	5.5	58.76	65.7429	58.76	66.9575		6.2175	0.05
																				68.76	17	68.76	4.25	58.79	73.7714	58.79	71.7878		6.2225	0.037
																				68.79	15	68.79	3.75	58.82	72.4571	58.82	73.209		6.2275	0.051
																				68.82	27	68.82	6.75	58.85	70.1143	58.85	70.1902		6.2325	0.047
																				68.85	24	68.85	6	58.88	66.2857	58.88	65.5584		6.2375	0.049
																				68.88	20	68.88	5	58.91	59.6286	58.91	59.8147		6.2425	0.045
																				68.91	26	68.91	6.5	58.94	57.2857	58.94	58.4759		6.2475	0.044
																				68.94	20	68.94	5	58.97	64.2286	58.97	64.3118		6.2525	0.044
																				68.97	14	68.97	3.5	59	71.5429	59	69.6131		6.2575	0.058
																				69	21	69	5.25	59.03	69.3429	59.03	70.8171		6.2625	0.06
																				69.03	23	69.03	5.75	59.06	70.2571	59.06	69.3731		6.2675	0.069
																				69.06	26	69.06	6.5	59.09	69.7143	59.09	71.1763		6.2725	0.062
																				69.09	21	69.09	5.25	59.12	73.4571	59.12	70.6751		6.2775	0.056
																				69.12	13	69.12	3.25	59.15	70.1714	59.15	74.2588		6.2825	0.066
																				69.15	18	69.15	4.5	59.18	81	59.18	77.5102		6.2875	0.076
																				69.18	16	69.18	4	59.21	79.4	59.21	81.6506		6.2925	0.076
																				69.21	13	69.21	3.25	59.24	79.5429	59.24	76.7633		6.2975	0.073
																				69.24	15	69.24	3.75	59.27	69.3429	59.27	72.0392		6.3025	0.076
																				69.27	9	69.27	2.25	59.3	69.1429	59.3	68.0629		6.3075	0.094
																				69.3	18	69.3	4.5	59.33	67.8286	59.33	67.618		6.3125	0.076
																				69.33	24	69.33	6	59.36	66.8857	59.36	67.7992		6.3175	0.083
																				69.36	22	69.36	5.5	59.39	70.2571	59.39	68.8588		6.3225	0.094
																				69.39	22	69.39	5.5	59.42	71.2286	59.42	73.4914		6.3275	0.089
																				69.42	13	69.42	3.25	59.45	79.4	59.45	77.1935		6.3325	0.092
																				69.45	20	69.45	5	59.48	77.9714	59.48	79.72		6.3375	0.099
																				69.48	19	69.48	4.75	59.51	75.8857	59.51	72.7339		6.3425	0.112
																				69.51	10	69.51	2.5	59.54	61.6857	59.54	64.6171		6.3475	0.111
																				69.54	15	69.54	3.75	59.57	60.6857	59.57	60.1102		6.3525	0.108
																				69.57	13	69.57	3.25	59.6	64	59.6	64.6514		6.3575	0.124
																				69.6	13	69.6	3.25	59.63	69.4571	59.63	68.049		6.3625	0.127
																				69.63	14	69.63	3.5	59.66	67.2857	59.66	68.2531		6.3675	0.142
																				69.66	18	69.66	4.5	59.69	64.1429	59.69	62.8841		6.3725	0.134
																				69.69	17	69.69	4.25	59.72	55.4	59.72	55.951		6.3775	0.139
																				69.72	15	69.72	3.75	59.75	51.1143	59.75	51.9886		6.3825	0.177
																				69.75	9	69.75	2.25	59.78	54.9143	59.78	55.1371		6.3875	0.143
																				69.78	15	69.78	3.75	59.81	60.2286	59.81	58.3674		6.3925	0.171
																				69.81	15	69.81	3.75	59.84	57.8857	59.84	59.2278		6.3975	0.178
																				69.84	11	69.84	2.75	59.87	60.4286	59.87	60.4996		6.4025	0.151
																				69.87	12	69.87	3	59.9	64.7429	59.9	64.5396		6.4075	0.18
																				69.9	17	69.9	4.25	59.93	66.8857	59.93	66.3494		6.4125	0.21
																				69.93	21	69.93	5.25	59.96	65.2857	59.96	66.0547		6.4175	0.174
																				69.96	15	69.96	3.75	59.99	64.6286	59.99	63.3747		6.4225	0.189
																				69.99	17	69.99	4.25	60.02	60.6286	60.02	62.0514		6.4275	0.159
																				70.02	14	70.02	3.5	60.05	63.6286	60.05	62.9355		6.4325	0.154
																				70.05	13	70.05	3.25	60.08	67.3714	60.08	68.4735		6.4375	0.133
																				70.08	5	70.08	1.25	60.11	73.6857	60.11	72.4294		6.4425	0.15
																				70.11	12	70.11	3	60.14	71.5429	60.14	71.1314		6.4475	0.135
																				70.14	8	70.14	2	60.17	64.5714	60.17	64.3584		6.4525	0.14
																				70.17	10	70.17	2.5	60.2	61.2	60.2	64.4008		6.4575	0.136
																				70.2	15	70.2	3.75	60.23	72.3429	60.23	68.8775		6.4625	0.117
																				70.23	10	70.23	2.5	60.26	71.5714	60.26	73.2539		6.4675	0.107
																				70.26	16	70.26	4	60.29	72.8857	60.29	71.2914		6.4725	0.109
																				70.29	13	70.29	3.25	60.32	70.6571	60.32	73.7404		6.4775	0.088
																				70.32	15	70.32	3.75	60.35	77.8571	60.35	73.7869		6.4825	0.094
																				70.35	12	70.35	3	60.38	71.4857	60.38	75.5045		6.4875	0.097
																				70.38	10	70.38	2.5	60.41	76.0286	60.41	72.6098		6.4925	0.089
																				70.41	16	70.41	4	60.44	69.0857	60.44	71.6571		6.4975	0.087
																				70.44	18	70.44	4.5	60.47	68.1429	60.47	65.7331		6.5025	0.073
																				70.47	15	70.47	3.75	60.5	60.6857	60.5	62.1967		6.5075	0.07
																				70.5	15	70.5	3.75	60.53	62.3143	60.53	63.2424		6.5125	0.084
																				70.53	11	70.53	2.75	60.56	71	60.56	70.302		6.5175	0.069
																				70.56	8	70.56	2	60.59	73.8857	60.59	72.0171		6.5225	0.072
																				70.59	13	70.59	3.25	60.62	66.2571	60.62	67.8343		6.5275	0.067
																				70.62	16	70.62	4	60.65	65.2	60.65	65.7755		6.5325	0.055
																				70.65	18	70.65	4.5	60.68	69.4	60.68	67.9796		6.5375	0.047
																				70.68	9	70.68	2.25	60.71	70.8286	60.71	72.3225		6.5425	0.055
																				70.71	9	70.71	2.25	60.74	78.0286	60.74	77.6539		6.5475	0.044
																				70.74	15	70.74	3.75	60.77	82.1143	60.77	81.5829		6.5525	0.059
																				70.77	12	70.77	3	60.8	78.5714	60.8	77.702		6.5575	0.059
																				70.8	18	70.8	4.5	60.83	69.0857	60.83	70.6727		6.5625	0.053
																				70.83	13	70.83	3.25	60.86	65.4857	60.86	63.8057		6.5675	0.041
																				70.86	10	70.86	2.5	60.89	61.0857	60.89	63.5004		6.5725	0.044
																				70.89	13	70.89	3.25	60.92	68.8	60.92	67.4922		6.5775	0.045
																				70.92	15	70.92	3.75	60.95	73.3714	60.95	73.9078		6.5825	0.055
																				70.95	18	70.95	4.5	60.98	74.8	60.98	72.5396		6.5875	0.055
																				70.98	20	70.98	5	61.01	66.8286	61.01	69.3192		6.5925	0.062
																				71.01	13	71.01	3.25	61.04	69.5714	61.04	69.2237		6.5975	0.055
																				71.04	11	71.04	2.75	61.07	74.0857	61.07	74.3355		6.6025	0.047
																				71.07	15	71.07	3.75	61.1	75.4857	61.1	72.8996		6.6075	0.048
																				71.1	19	71.1	4.75	61.13	65.9714	61.13	68.898		6.6125	0.051
																				71.13	16	71.13	4	61.16	67.9143	61.16	66.7878		6.6175	0.048
																				71.16	11	71.16	2.75	61.19	69.5429	61.19	70.0792		6.6225	0.039
																				71.19	16	71.19	4	61.22	72.2286	61.22	71.1339		6.6275	0.051
																				71.22	18	71.22	4.5	61.25	71.0857	61.25	72.9445		6.6325	0.042
																				71.25	15	71.25	3.75	61.28	74	61.28	71.4384		6.6375	0.05
																				71.28	18	71.28	4.5	61.31	67.1714	61.31	68.6702		6.6425	0.055
																				71.31	11	71.31	2.75	61.34	66.6857	61.34	67.1755		6.6475	0.049
																				71.34	18	71.34	4.5	61.37	71.1429	61.37	71.3363		6.6525	0.058
																				71.37	11	71.37	2.75	61.4	73.4286	61.4	71.2612		6.6575	0.046
																				71.4	17	71.4	4.25	61.43	64.1714	61.43	65.3714		6.6625	0.044
																				71.43	14	71.43	3.5	61.46	59.2857	61.46	59.2514		6.6675	0.054
																				71.46	19	71.46	4.75	61.49	60.6857	61.49	62.6669		6.6725	0.04
																				71.49	13	71.49	3.25	61.52	70.6857	61.52	67.7543		6.6775	0.064
																				71.52	18	71.52	4.5	61.55	68.4857	61.55	69.8302		6.6825	0.054
																				71.55	18	71.55	4.5	61.58	67.4857	61.58	66.56		6.6875	0.054
																				71.58	14	71.58	3.5	61.61	65.4	61.61	67.0824		6.6925	0.043
																				71.61	10	71.61	2.5	61.64	70.7429	61.64	69.8392		6.6975	0.046
																				71.64	19	71.64	4.75	61.67	72.4	61.67	72.0963		6.7025	0.057
																				71.67	13	71.67	3.25	61.7	69.8	61.7	69.3616		6.7075	0.048
																				71.7	13	71.7	3.25	61.73	65.9143	61.73	67.3371		6.7125	0.05
																				71.73	15	71.73	3.75	61.76	68.8286	61.76	68.0939		6.7175	0.046
																				71.76	13	71.76	3.25	61.79	70.0286	61.79	70.462		6.7225	0.06
																				71.79	17	71.79	4.25	61.82	69.5714	61.82	67.5118		6.7275	0.042
																				71.82	25	71.82	6.25	61.85	62.4571	61.85	65.6408		6.7325	0.049
																				71.85	11	71.85	2.75	61.88	67.7143	61.88	65.4882		6.7375	0.065
																				71.88	9	71.88	2.25	61.91	67.2286	61.91	68.8474		6.7425	0.041
																				71.91	9	71.91	2.25	61.94	68.8571	61.94	65.9698		6.7475	0.05
																				71.94	18	71.94	4.5	61.97	61.5714	61.97	64.9388		6.7525	0.052
																				71.97	14	71.97	3.5	62	68.0286	62	66.711		6.7575	0.053
																				72	8	72	2	62.03	71.6	62.03	71.5461		6.7625	0.066
																				72.03	12	72.03	3	62.06	71.0286	62.06	69.8775		6.7675	0.068
																				72.06	15	72.06	3.75	62.09	65.6857	62.09	67.4882		6.7725	0.063
																				72.09	10	72.09	2.5	62.12	68.3714	62.12	67.7567		6.7775	0.064
																				72.12	12	72.12	3	62.15	70.8571	62.15	70.8253		6.7825	0.066
																				72.15	5	72.15	1.25	62.18	72.0857	62.18	71.8041		6.7875	0.08
																				72.18	14	72.18	3.5	62.21	71.3714	62.21	71.2343		6.7925	0.077
																				72.21	19	72.21	4.75	62.24	71.3143	62.24	72.9527		6.7975	0.087
																				72.24	24	72.24	6	62.27	76.1143	62.27	73.7682		6.8025	0.098
																				72.27	12	72.27	3	62.3	70.8571	62.3	71.9861		6.8075	0.111
																				72.3	15	72.3	3.75	62.33	68	62.33	67.378		6.8125	0.131
																				72.33	15	72.33	3.75	62.36	66.8286	62.36	69.0375		6.8175	0.133
																				72.36	9	72.36	2.25	62.39	73.8857	62.39	71.711		6.8225	0.129
																				72.39	18	72.39	4.5	62.42	69.9429	62.42	69.1641		6.8275	0.172
																				72.42	20	72.42	5	62.45	61.1429	62.45	62.5608		6.8325	0.189
																				72.45	16	72.45	4	62.48	62.7143	62.48	63.8629		6.8375	0.202
																				72.48	12	72.48	3	62.51	73.3429	62.51	72.209		6.8425	0.231
																				72.51	11	72.51	2.75	62.54	78.3143	62.54	77.849		6.8475	0.292
																				72.54	7	72.54	1.75	62.57	76.1429	62.57	75.9029		6.8525	0.267
																				72.57	20	72.57	5	62.6	70.7714	62.6	72.0914		6.8575	0.335
																				72.6	12	72.6	3	62.63	68.9429	62.63	66.8661		6.8625	0.354
																				72.63	13	72.63	3.25	62.66	62	62.66	64.9486		6.8675	0.379
																				72.66	9	72.66	2.25	62.69	65.5143	62.69	63.0041		6.8725	0.407
																				72.69	16	72.69	4	62.72	60.6571	62.72	61.2008		6.8775	0.419
																				72.72	21	72.72	5.25	62.75	57.8857	62.75	58.4563		6.8825	0.467
																				72.75	8	72.75	2	62.78	61.3143	62.78	62.24		6.8875	0.537
																				72.78	17	72.78	4.25	62.81	68.4	62.81	66.3061		6.8925	0.505
																				72.81	13	72.81	3.25	62.84	65.8	62.84	66.6645		6.8975	0.547
																				72.84	16	72.84	4	62.87	64.6	62.87	64.9184		6.9025	0.616
																				72.87	15	72.87	3.75	62.9	65.8	62.9	66.0498		6.9075	0.587
																				72.9	9	72.9	2.25	62.93	66.6857	62.93	64.5674		6.9125	0.686
																				72.93	16	72.93	4	62.96	61.6286	62.96	65.3927		6.9175	0.659
																				72.96	16	72.96	4	62.99	69.7143	62.99	66.4571		6.9225	0.68
																				72.99	12	72.99	3	63.02	66.1143	63.02	67.1453		6.9275	0.699
																				73.02	14	73.02	3.5	63.05	64	63.05	64.0392		6.9325	0.7
																				73.05	13	73.05	3.25	63.08	64.5143	63.08	65.5012		6.9375	0.69
																				73.08	14	73.08	3.5	63.11	68.3429	63.11	66.4057		6.9425	0.687
																				73.11	17	73.11	4.25	63.14	64.6571	63.14	65.4286		6.9475	0.662
																				73.14	15	73.14	3.75	63.17	65.2286	63.17	66.8865		6.9525	0.676
																				73.17	17	73.17	4.25	63.2	72.8286	63.2	70.6759		6.9575	0.633
																				73.2	13	73.2	3.25	63.23	70.8857	63.23	71.7894		6.9625	0.632
																				73.23	13	73.23	3.25	63.26	67.9429	63.26	66.9486		6.9675	0.622
																				73.26	8	73.26	2	63.29	62	63.29	63.3053		6.9725	0.56
																				73.29	11	73.29	2.75	63.32	62.6571	63.32	61.92		6.9775	0.581
																				73.32	10	73.32	2.5	63.35	64.2857	63.35	64.849		6.9825	0.551
																				73.35	20	73.35	5	63.38	69.8571	63.38	69.9575		6.9875	0.511
																				73.38	12	73.38	3	63.41	75.7714	63.41	75.4849		6.9925	0.474
																				73.41	12	73.41	3	63.44	77.2571	63.44	76.8653		6.9975	0.468
																				73.44	11	73.44	2.75	63.47	72.8857	63.47	72.009		7.0025	0.379
																				73.47	13	73.47	3.25	63.5	65.8	63.5	68.2294		7.0075	0.374
																				73.5	18	73.5	4.5	63.53	69.3714	63.53	67.8947		7.0125	0.292
																				73.53	15	73.53	3.75	63.56	68.6286	63.56	68.8686		7.0175	0.304
																				73.56	8	73.56	2	63.59	65.8286	63.59	64.6996		7.0225	0.283
																				73.59	11	73.59	2.75	63.62	60.4286	63.62	62.7869		7.0275	0.279
																				73.62	16	73.62	4	63.65	65.0571	63.65	63.382		7.0325	0.237
																				73.65	18	73.65	4.5	63.68	64.8286	63.68	65.0074		7.0375	0.216
																				73.68	7	73.68	1.75	63.71	64.4	63.71	64.5298		7.0425	0.17
																				73.71	15	73.71	3.75	63.74	66.3429	63.74	67.1412		7.0475	0.161
																				73.74	9	73.74	2.25	63.77	71.7143	63.77	71.2367		7.0525	0.156
																				73.77	10	73.77	2.5	63.8	72.2571	63.8	70.9053		7.0575	0.133
																				73.8	19	73.8	4.75	63.83	65.2857	63.83	66.8482		7.0625	0.117
																				73.83	12	73.83	3	63.86	63.8857	63.86	63.0261		7.0675	0.096
																				73.86	19	73.86	4.75	63.89	62.9143	63.89	64.3812		7.0725	0.096
																				73.89	6	73.89	1.5	63.92	67.2571	63.92	65.9176		7.0775	0.101
																				73.92	16	73.92	4	63.95	64.6857	63.95	64.5804		7.0825	0.073
																				73.95	17	73.95	4.25	63.98	58.6	63.98	58.6343		7.0875	0.088
																				73.98	14	73.98	3.5	64.01	53.6286	64.01	54.0253		7.0925	0.091
																				74.01	15	74.01	3.75	64.04	54	64.04	54.8473		7.0975	0.076
																				74.04	16	74.04	4	64.07	59.3143	64.07	57.4065		7.1025	0.073
																				74.07	23	74.07	5.75	64.1	59.2857	64.1	61.4849		7.1075	0.052
																				74.1	21	74.1	5.25	64.13	65.8857	64.13	63.7918		7.1125	0.094
																				74.13	10	74.13	2.5	64.16	65.4286	64.16	67.1306		7.1175	0.061
																				74.16	15	74.16	3.75	64.19	68.6571	64.19	67.3641		7.1225	0.056
																				74.19	16	74.19	4	64.22	66.4571	64.22	67.2555		7.1275	0.055
																				74.22	19	74.22	4.75	64.25	64.8	64.25	63.8008		7.1325	0.058
																				74.25	21	74.25	5.25	64.28	60.3429	64.28	61.2073		7.1375	0.06
																				74.28	14	74.28	3.5	64.31	61.4	64.31	61.5714		7.1425	0.04
																				74.31	20	74.31	5	64.34	66.2	64.34	66.3127		7.1475	0.06
																				74.34	16	74.34	4	64.37	70.9714	64.37	70.2		7.1525	0.056
																				74.37	13	74.37	3.25	64.4	70.6286	64.4	70.8367		7.1575	0.055
																				74.4	16	74.4	4	64.43	69.0857	64.43	68.7992		7.1625	0.042
																				74.43	13	74.43	3.25	64.46	67.8286	64.46	69.0506		7.1675	0.042
																				74.46	19	74.46	4.75	64.49	71.6857	64.49	70.6253		7.1725	0.048
																				74.49	14	74.49	3.5	64.52	71.2286	64.52	72.0343		7.1775	0.046
																				74.52	15	74.52	3.75	64.55	69.4	64.55	67.311		7.1825	0.046
																				74.55	11	74.55	2.75	64.58	59.7429	64.58	61.8857		7.1875	0.063
																				74.58	13	74.58	3.25	64.61	60.1714	64.61	59.9584		7.1925	0.052
																				74.61	20	74.61	5	64.64	63.6	64.64	63.2253		7.1975	0.036
																				74.64	17	74.64	4.25	64.67	65.4286	64.67	64.5567		7.2025	0.035
																				74.67	11	74.67	2.75	64.7	65.4286	64.7	67.4833		7.2075	0.047
																				74.7	19	74.7	4.75	64.73	73.5429	64.73	72.5412		7.2125	0.048
																				74.73	17	74.73	4.25	64.76	75.7429	64.76	74.7559		7.2175	0.053
																				74.76	10	74.76	2.5	64.79	69.6857	64.79	69.8669		7.2225	0.049
																				74.79	19	74.79	4.75	64.82	64.5429	64.82	66.0098		7.2275	0.05
																				74.82	19	74.82	4.75	64.85	67.3714	64.85	66.4433		7.2325	0.044
																				74.85	16	74.85	4	64.88	68.1143	64.88	68.6604		7.2375	0.055
																				74.88	20	74.88	5	64.91	67.5429	64.91	65.4269		7.2425	0.034
																				74.91	10	74.91	2.5	64.94	60.0571	64.94	62.5208		7.2475	0.049
																				74.94	12	74.94	3	64.97	64.7429	64.97	64.5592		7.2525	0.054
																				74.97	11	74.97	2.75	65	71.9429	65	72.1731		7.2575	0.063
																				75	19	75	4.75	65.03	74.1429	65.03	71.0767		7.2625	0.048
																				75.03	13	75.03	3.25	65.06	61.1429	65.06	63.6359		7.2675	0.067
																				75.06	10	75.06	2.5	65.09	58.5143	65.09	58.3478		7.2725	0.061
																				75.09	6	75.09	1.5	65.12	62.7429	65.12	64.0114		7.2775	0.041
																				75.12	17	75.12	4.25	65.15	72.2571	65.15	70.2833		7.2825	0.051
																				75.15	11	75.15	2.75	65.18	70.6857	65.18	70.6833		7.2875	0.055
																				75.18	13	75.18	3.25	65.21	64.6857	65.21	64.911		7.2925	0.051
																				75.21	17	75.21	4.25	65.24	60.9429	65.24	62.2604		7.2975	0.072
																				75.24	15	75.24	3.75	65.27	63.5143	65.27	62.2408		7.3025	0.068
																				75.27	19	75.27	4.75	65.3	61.0857	65.3	60.4441		7.3075	0.047
																				75.3	13	75.3	3.25	65.33	57.2	65.33	59.1273		7.3125	0.059
																				75.33	10	75.33	2.5	65.36	62.8857	65.36	61.8841		7.3175	0.072
																				75.36	18	75.36	4.5	65.39	66.6857	65.39	67.0506		7.3225	0.076
																				75.39	17	75.39	4.25	65.42	68.8286	65.42	67.8024		7.3275	0.085
																				75.42	21	75.42	5.25	65.45	65.2857	65.45	66.7796		7.3325	0.07
																				75.45	13	75.45	3.25	65.48	64	65.48	61.6		7.3375	0.087
																				75.48	11	75.48	2.75	65.51	55.4857	65.51	57.8416		7.3425	0.101
																				75.51	16	75.51	4	65.54	58.2571	65.54	57.7551		7.3475	0.097
																				75.54	15	75.54	3.75	65.57	63.3429	65.57	63.4678		7.3525	0.128
																				75.57	12	75.57	3	65.6	67.6286	65.6	66.7298		7.3575	0.138
																				75.6	8	75.6	2	65.63	66.5429	65.63	67.0351		7.3625	0.133
																				75.63	12	75.63	3	65.66	66	65.66	66.2694		7.3675	0.164
																				75.66	10	75.66	2.5	65.69	66.1714	65.69	65.2433		7.3725	0.202
																				75.69	11	75.69	2.75	65.72	64.0857	65.72	65.5943		7.3775	0.219
																				75.72	11	75.72	2.75	65.75	67.6	65.75	66.542		7.3825	0.184
																				75.75	17	75.75	4.25	65.78	66.9714	65.78	67.0645		7.3875	0.224
																				75.78	18	75.78	4.5	65.81	64.8	65.81	64.0653		7.3925	0.276
																				75.81	7	75.81	1.75	65.84	62.6	65.84	64.7135		7.3975	0.292
																				75.84	15	75.84	3.75	65.87	70.4571	65.87	69.5706		7.4025	0.341
																				75.87	15	75.87	3.75	65.9	73.8	65.9	73.2588		7.4075	0.332
																				75.9	16	75.9	4	65.93	68.4	65.93	66.2743		7.4125	0.389
																				75.93	14	75.93	3.5	65.96	56.3429	65.96	60.6065		7.4175	0.427
																				75.96	15	75.96	3.75	65.99	64.5143	65.99	63.0522		7.4225	0.439
																				75.99	12	75.99	3	66.02	70.0571	66.02	69.1045		7.4275	0.522
																				76.02	16	76.02	4	66.05	67.1714	66.05	66.5763		7.4325	0.498
																				76.05	13	76.05	3.25	66.08	61.1714	66.08	63.3069		7.4375	0.492
																				76.08	14	76.08	3.5	66.11	64.3143	66.11	62.9624		7.4425	0.556
																				76.11	14	76.11	3.5	66.14	63.9429	66.14	63.4188		7.4475	0.569
																				76.14	9	76.14	2.25	66.17	63.1714	66.17	64.9151		7.4525	0.609
																				76.17	11	76.17	2.75	66.2	71.2286	66.2	70.6261		7.4575	0.594
																				76.2	15	76.2	3.75	66.23	77	66.23	76.5665		7.4625	0.638
																				76.23	15	76.23	3.75	66.26	76.4	66.26	75.6971		7.4675	0.646
																				76.26	11	76.26	2.75	66.29	70.4	66.29	71.2473		7.4725	0.712
																				76.29	12	76.29	3	66.32	68.1714	66.32	68.4629		7.4775	0.684
																				76.32	12	76.32	3	66.35	69	66.35	68.9241		7.4825	0.705
																				76.35	19	76.35	4.75	66.38	68.7714	66.38	68.0441		7.4875	0.657
																				76.38	15	76.38	3.75	66.41	64.2571	66.41	64.0367		7.4925	0.631
																				76.41	12	76.41	3	66.44	60.7143	66.44	62.5731		7.4975	0.672
																				76.44	11	76.44	2.75	66.47	65.9714	66.47	64.022		7.5025	0.639
																				76.47	11	76.47	2.75	66.5	66.1714	66.5	68.0547		7.5075	0.649
																				76.5	12	76.5	3	66.53	70.2	66.53	67.5282		7.5125	0.633
																				76.53	17	76.53	4.25	66.56	64.9714	66.56	67.6678		7.5175	0.615
																				76.56	12	76.56	3	66.59	68.5714	66.59	67.0776		7.5225	0.556
																				76.59	12	76.59	3	66.62	67.6286	66.62	68.1943		7.5275	0.516
																				76.62	18	76.62	4.5	66.65	66.2	66.65	65.6784		7.5325	0.531
																				76.65	16	76.65	4	66.68	61.7429	66.68	61.0351		7.5375	0.489
																				76.68	16	76.68	4	66.71	57.8	66.71	60.298		7.5425	0.477
																				76.71	17	76.71	4.25	66.74	66.1714	66.74	64.5943		7.5475	0.406
																				76.74	13	76.74	3.25	66.77	69.5143	66.77	69.3526		7.5525	0.382
																				76.77	11	76.77	2.75	66.8	68.8857	66.8	68.4131		7.5575	0.358
																				76.8	15	76.8	3.75	66.83	67.2286	66.83	68.8424		7.5625	0.321
																				76.83	14	76.83	3.5	66.86	73	66.86	72.8849		7.5675	0.321
																				76.86	9	76.86	2.25	66.89	75.8286	66.89	73.6686		7.5725	0.311
																				76.89	17	76.89	4.25	66.92	66.6857	66.92	68.0669		7.5775	0.292
																				76.92	10	76.92	2.5	66.95	61.7429	66.95	61.7674		7.5825	0.278
																				76.95	12	76.95	3	66.98	61.0571	66.98	61.4294		7.5875	0.222
																				76.98	10	76.98	2.5	67.01	64.4	67.01	64.0939		7.5925	0.215
																				77.01	13	77.01	3.25	67.04	67.2	67.04	67.0776		7.5975	0.184
																				77.04	14	77.04	3.5	67.07	68.4571	67.07	68.2		7.6025	0.194
																				77.07	13	77.07	3.25	67.1	68.6	67.1	69.4865		7.6075	0.203
																				77.1	13	77.1	3.25	67.13	71.0571	67.13	69.5216		7.6125	0.177
																				77.13	15	77.13	3.75	67.16	68.9143	67.16	70.2637		7.6175	0.145
																				77.16	21	77.16	5.25	67.19	73.1714	67.19	73.5853		7.6225	0.155
																				77.19	13	77.19	3.25	67.22	79.0857	67.22	78.3878		7.6275	0.153
																				77.22	15	77.22	3.75	67.25	77.0857	67.25	74.6637		7.6325	0.163
																				77.25	19	77.25	4.75	67.28	65.7429	67.28	69.4286		7.6375	0.149
																				77.28	13	77.28	3.25	67.31	71.8857	67.31	71.5012		7.6425	0.143
																				77.31	10	77.31	2.5	67.34	79.3429	67.34	77.5404		7.6475	0.118
																				77.34	13	77.34	3.25	67.37	76.4286	67.37	76.3992		7.6525	0.151
																				77.37	14	77.37	3.5	67.4	72.4857	67.4	74.4547		7.6575	0.149
																				77.4	17	77.4	4.25	67.43	77.2	67.43	76.1935		7.6625	0.137
																				77.43	22	77.43	5.5	67.46	77.2857	67.46	76.551		7.6675	0.138
																				77.46	12	77.46	3	67.49	71.2	67.49	71.6408		7.6725	0.126
																				77.49	21	77.49	5.25	67.52	65.9714	67.52	66.0914		7.6775	0.143
																				77.52	11	77.52	2.75	67.55	63.4857	67.55	63.6914		7.6825	0.14
																				77.55	8	77.55	2	67.58	64.2286	67.58	63.8906		7.6875	0.126
																				77.58	19	77.58	4.75	67.61	66.2857	67.61	67.3657		7.6925	0.13
																				77.61	16	77.61	4	67.64	71.6857	67.64	69.9616		7.6975	0.11
																				77.64	11	77.64	2.75	67.67	69.8571	67.67	71.8702		7.7025	0.117
																				77.67	14	77.67	3.5	67.7	70.3429	67.7	66.9535		7.7075	0.113
																				77.7	11	77.7	2.75	67.73	59.2	67.73	62.5771		7.7125	0.118
																				77.73	11	77.73	2.75	67.76	62.0286	67.76	60.16		7.7175	0.105
																				77.76	26	77.76	6.5	67.79	65.0286	67.79	68.1412		7.7225	0.097
																				77.79	17	77.79	4.25	67.82	76.2	67.82	71.2457		7.7275	0.095
																				77.82	11	77.82	2.75	67.85	67.2286	67.85	70.591		7.7325	0.102
																				77.85	28	77.85	7	67.88	67.6	67.88	66.7135		7.7375	0.096
																				77.88	14	77.88	3.5	67.91	67.5714	67.91	67.9976		7.7425	0.093
																				77.91	12	77.91	3	67.94	67.7429	67.94	66.0188		7.7475	0.092
																				77.94	16	77.94	4	67.97	63.7429	67.97	66.2408		7.7525	0.088
																				77.97	12	77.97	3	68	71.3143	68	70.6898		7.7575	0.071
																				78	21	78	5.25	68.03	77.0571	68.03	76.0016		7.7625	0.079
																				78.03	15	78.03	3.75	68.06	74.8571	68.06	75.1412		7.7675	0.078
																				78.06	13	78.06	3.25	68.09	70.9143	68.09	70.7502		7.7725	0.06
																				78.09	17	78.09	4.25	68.12	68.1143	68.12	69.4		7.7775	0.063
																				78.12	13	78.12	3.25	68.15	71.2571	68.15	69.4767		7.7825	0.065
																				78.15	17	78.15	4.25	68.18	70.1429	68.18	71.889		7.7875	0.067
																				78.18	20	78.18	5	68.21	75.3429	68.21	74.2065		7.7925	0.07
																				78.21	10	78.21	2.5	68.24	77.0571	68.24	77.4637		7.7975	0.048
																				78.24	19	78.24	4.75	68.27	78.7429	68.27	78.5812		7.8025	0.05
																				78.27	11	78.27	2.75	68.3	79.1143	68.3	79.3347		7.8075	0.068
																				78.3	18	78.3	4.5	68.33	78.7714	68.33	78.5829		7.8125	0.048
																				78.33	14	78.33	3.5	68.36	75.7429	68.36	75.1061		7.8175	0.051
																				78.36	19	78.36	4.75	68.39	70.2571	68.39	71.2857		7.8225	0.061
																				78.39	9	78.39	2.25	68.42	69.9714	68.42	70.1478		7.8275	0.054
																				78.42	17	78.42	4.25	68.45	70.5429	68.45	69.4996		7.8325	0.06
																				78.45	11	78.45	2.75	68.48	65.5714	68.48	65.3682		7.8375	0.071
																				78.48	10	78.48	2.5	68.51	60.8286	68.51	61.4751		7.8425	0.062
																				78.51	17	78.51	4.25	68.54	64.4571	68.54	66.7004		7.8475	0.069
																				78.54	19	78.54	4.75	68.57	77.0571	68.57	73.3886		7.8525	0.081
																				78.57	21	78.57	5.25	68.6	73.0571	68.6	74.5412		7.8575	0.066
																				78.6	15	78.6	3.75	68.63	69.6857	68.63	69.2131		7.8625	0.079
																				78.63	16	78.63	4	68.66	66.8571	68.66	68.6155		7.8675	0.08
																				78.66	16	78.66	4	68.69	70	68.69	67.2939		7.8725	0.074
																				78.69	18	78.69	4.5	68.72	64.0286	68.72	66.3331		7.8775	0.091
																				78.72	15	78.72	3.75	68.75	65.4286	68.75	63.6384		7.8825	0.118
																				78.75	16	78.75	4	68.78	63.8	68.78	65.7078		7.8875	0.12
																				78.78	5	78.78	1.25	68.81	69.6286	68.81	68.9086		7.8925	0.143
																				78.81	9	78.81	2.25	68.84	71.1429	68.84	69.6122		7.8975	0.156
																				78.84	15	78.84	3.75	68.87	64.9714	68.87	66.2449		7.9025	0.167
																				78.87	28	78.87	7	68.9	65.6	68.9	66.3518		7.9075	0.188
																				78.9	23	78.9	5.75	68.93	72.6571	68.93	72.5053		7.9125	0.253
																				78.93	12	78.93	3	68.96	77	68.96	75.2049		7.9175	0.295
																				78.96	14	78.96	3.5	68.99	71.2571	68.99	72.5257		7.9225	0.314
																				78.99	14	78.99	3.5	69.02	69	69.02	68.9265		7.9275	0.336
																				79.02	12	79.02	3	69.05	69	69.05	68.9584		7.9325	0.409
																				79.05	19	79.05	4.75	69.08	70.8857	69.08	71.4147		7.9375	0.495
																				79.08	13	79.08	3.25	69.11	74.7714	69.11	74.3037		7.9425	0.532
																				79.11	15	79.11	3.75	69.14	74.6	69.14	73.6547		7.9475	0.57
																				79.14	19	79.14	4.75	69.17	69.7714	69.17	70.9004		7.9525	0.612
																				79.17	17	79.17	4.25	69.2	70.7143	69.2	70.6261		7.9575	0.711
																				79.2	13	79.2	3.25	69.23	74.6857	69.23	75.3127		7.9625	0.843
																				79.23	18	79.23	4.5	69.26	79.9714	69.26	78.6245		7.9675	0.887
																				79.26	18	79.26	4.5	69.29	77.5429	69.29	77.5771		7.9725	1.007
																				79.29	20	79.29	5	69.32	74.0857	69.32	75.271		7.9775	1.05
																				79.32	22	79.32	5.5	69.35	75.8857	69.35	74.9698		7.9825	1.171
																				79.35	13	79.35	3.25	69.38	75.4	69.38	76.2547		7.9875	1.208
																				79.38	13	79.38	3.25	69.41	75.7714	69.41	74.0718		7.9925	1.282
																				79.41	24	79.41	6	69.44	70.1714	69.44	72.089		7.9975	1.414
																				79.44	16	79.44	4	69.47	71.6	69.47	70.7747		8.0025	1.493
																				79.47	19	79.47	4.75	69.5	70.6857	69.5	70.4678		8.0075	1.561
																				79.5	14	79.5	3.5	69.53	67.6857	69.53	67.502		8.0125	1.801
																				79.53	11	79.53	2.75	69.56	65.4	69.56	66.2865		8.0175	1.72
																				79.56	20	79.56	5	69.59	68.7714	69.59	68.5951		8.0225	1.832
																				79.59	16	79.59	4	69.62	72.4	69.62	72.5396		8.0275	1.885
																				79.62	11	79.62	2.75	69.65	72.9429	69.65	70.8318		8.0325	2.035
																				79.65	29	79.65	7.25	69.68	65.4286	69.68	68.6367		8.0375	2.037
																				79.68	22	79.68	5.5	69.71	69.5143	69.71	67.2514		8.0425	2.009
																				79.71	14	79.71	3.5	69.74	67.4286	69.74	68.1853		8.0475	1.962
																				79.74	23	79.74	5.75	69.77	67.8	69.77	67.489		8.0525	2.025
																				79.77	18	79.77	4.5	69.8	70.4286	69.8	71.4743		8.0575	2.024
																				79.8	22	79.8	5.5	69.83	78.7429	69.83	78.6498		8.0625	1.989
																				79.83	16	79.83	4	69.86	83.9714	69.86	82.1347		8.0675	1.953
																				79.86	20	79.86	5	69.89	78.4286	69.89	80.1355		8.0725	1.886
																				79.89	19	79.89	4.75	69.92	75.8571	69.92	74.7208		8.0775	1.868
																				79.92	22	79.92	5.5	69.95	70.0857	69.95	70.5804		8.0825	1.769
																				79.95	17	79.95	4.25	69.98	68.2	69.98	68.582		8.0875	1.748
																				79.98	27	79.98	6.75	70.01	71.5143	70.01	71.5118		8.0925	1.641
																				80	11	80	2.75	70.04	76.8857	70.04	77.5298		8.0975	1.514
																								70.07	81.2	70.07	79.0669		8.1025	1.396
																								70.1	73.8286	70.1	74.1543		8.1075	1.422
																								70.13	69.0286	70.13	71.0637		8.1125	1.258
																								70.16	77.2571	70.16	77.3796		8.1175	1.161
																								70.19	85.2286	70.19	82.738		8.1225	1.139
																								70.22	78.2286	70.22	78.2016		8.1275	0.995
																								70.25	70.6	70.25	73.2547		8.1325	0.932
																								70.28	77	70.28	76.7527		8.1375	0.859
																								70.31	81.1143	70.31	77.4531		8.1425	0.741
																								70.34	69.5143	70.34	72.9355		8.1475	0.718
																								70.37	71.4857	70.37	70.942		8.1525	0.664
																								70.4	76.4	70.4	76.5788		8.1575	0.522
																								70.43	79.9714	70.43	78.5731		8.1625	0.564
																								70.46	75.8286	70.46	76.8767		8.1675	0.446
																								70.49	73.9143	70.49	73.3118		8.1725	0.418
																								70.52	71.9429	70.52	73.1526		8.1775	0.371
																								70.55	74.6571	70.55	73.7412		8.1825	0.288
																								70.58	72.6857	70.58	71.9926		8.1875	0.279
																								70.61	67.3429	70.61	68.0726		8.1925	0.272
																								70.64	68.0286	70.64	69.1061		8.1975	0.276
																								70.67	75.6286	70.67	74.1763		8.2025	0.255
																								70.7	78.4571	70.7	79.6204		8.2075	0.223
																								70.73	81.7714	70.73	79.898		8.2125	0.203
																								70.76	77.2571	70.76	79.111		8.2175	0.195
																								70.79	78.4571	70.79	77.1959		8.2225	0.222
																								70.82	77.2857	70.82	79.0759		8.2275	0.207
																								70.85	80.3714	70.85	77.5086		8.2325	0.189
																								70.88	73.4571	70.88	76.2318		8.2375	0.184
																								70.91	75.6857	70.91	74.0963		8.2425	0.178
																								70.94	73.8286	70.94	74.1249		8.2475	0.19
																								70.97	73.2	70.97	73.8416		8.2525	0.225
																								71	75.6571	71	74.8392		8.2575	0.217
																								71.03	75.5714	71.03	75.8873		8.2625	0.208
																								71.06	76.8571	71.06	76.5437		8.2675	0.186
																								71.09	79.7429	71.09	81.8857		8.2725	0.201
																								71.12	88.1143	71.12	84.3135		8.2775	0.198
																								71.15	80.8571	71.15	83.1714		8.2825	0.201
																								71.18	81.2	71.18	81.8416		8.2875	0.185
																								71.21	85.3714	71.21	84.2669		8.2925	0.216
																								71.24	82.1143	71.24	80.9412		8.2975	0.194
																								71.27	73.0571	71.27	75.2808		8.3025	0.187
																								71.3	73.5143	71.3	72.1943		8.3075	0.175
																								71.33	72.8571	71.33	73.7559		8.3125	0.169
																								71.36	75.8571	71.36	74.9731		8.3175	0.177
																								71.39	76.8	71.39	77.7649		8.3225	0.168
																								71.42	80.2857	71.42	79.0882		8.3275	0.163
																								71.45	79.6571	71.45	80.7518		8.3325	0.148
																								71.48	82.2286	71.48	81.5576		8.3375	0.133
																								71.51	82.5429	71.51	82.2759		8.3425	0.116
																								71.54	82.9714	71.54	85.222		8.3475	0.147
																								71.57	89	71.57	85.2065		8.3525	0.115
																								71.6	79.8571	71.6	82.6098		8.3575	0.136
																								71.63	79.0286	71.63	77.9118		8.3625	0.109
																								71.66	77.8857	71.66	79.8449		8.3675	0.098
																								71.69	80.8286	71.69	77.0375		8.3725	0.094
																								71.72	69.4	71.72	72.3829		8.3775	0.09
																								71.75	69.3714	71.75	68.7567		8.3825	0.073
																								71.78	71.7143	71.78	71.5918		8.3875	0.081
																								71.81	74.5714	71.81	74.4465		8.3925	0.081
																								71.84	77.5143	71.84	78.222		8.3975	0.081
																								71.87	81.5714	71.87	80.5649		8.4025	0.052
																								71.9	79.5143	71.9	79.1494		8.4075	0.062
																								71.93	75.8571	71.93	77.449		8.4125	0.076
																								71.96	79.3714	71.96	78.6392		8.4175	0.063
																								71.99	80.2571	71.99	79.8825		8.4225	0.067
																								72.02	77.2571	72.02	77.4188		8.4275	0.052
																								72.05	73.4857	72.05	73.2212		8.4325	0.068
																								72.08	70.1714	72.08	70.791		8.4375	0.058
																								72.11	71.6286	72.11	71.7878		8.4425	0.053
																								72.14	74.9429	72.14	74.6931		8.4475	0.055
																								72.17	75.3429	72.17	73.7682		8.4525	0.059
																								72.2	70.9714	72.2	73.8		8.4575	0.054
																								72.23	78.3429	72.23	77.0816		8.4625	0.063
																								72.26	80.9714	72.26	80.3837		8.4675	0.047
																								72.29	77.0857	72.29	76.5592		8.4725	0.058
																								72.32	71.7714	72.32	74.1812		8.4775	0.058
																								72.35	76.2571	72.35	74.3592		8.4825	0.045
																								72.38	73.6571	72.38	73.2114		8.4875	0.063
																								72.41	69.2286	72.41	70.8767		8.4925	0.037
																								72.44	73.4286	72.44	72.8873		8.4975	0.051
																								72.47	77.4857	72.47	77.4098		8.5025	0.051
																								72.5	78.9429	72.5	77.9192		8.5075	0.044
																								72.53	76.2286	72.53	78.1437		8.5125	0.049
																								72.56	79.7143	72.56	78.1543		8.5175	0.051
																								72.59	77.4286	72.59	77.8375		8.5225	0.048
																								72.62	75.6	72.62	75.4898		8.5275	0.05
																								72.65	75.6857	72.65	76.7388		8.5325	0.032
																								72.68	80.4286	72.68	79.5616		8.5375	0.042
																								72.71	80.2857	72.71	79.9771		8.5425	0.054
																								72.74	75.8286	72.74	76.0759		8.5475	0.054
																								72.77	71.2286	72.77	70.8171		8.5525	0.058
																								72.8	67.7714	72.8	68.4767		8.5575	0.042
																								72.83	71.5429	72.83	72.9461		8.5625	0.044
																								72.86	80.4	72.86	77.5078		8.5675	0.047
																								72.89	75.8286	72.89	77.0629		8.5725	0.044
																								72.92	73.0571	72.92	72.9322		8.5775	0.05
																								72.95	72.9143	72.95	73.982		8.5825	0.04
																								72.98	77.6857	72.98	76.0963		8.5875	0.045
																								73.01	77.2	73.01	78.4955		8.5925	0.045
																								73.04	79.8286	73.04	79.8163		8.5975	0.061
																								73.07	78.8286	73.07	76.3086		8.6025	0.048
																								73.1	67.6	73.1	70.4433		8.6075	0.044
																								73.13	68.9429	73.13	67.9241		8.6125	0.039
																								73.16	72.4857	73.16	74.058		8.6175	0.034
																								73.19	79.7429	73.19	76.5812		8.6225	0.066
																								73.22	73.8857	73.22	77.0229		8.6275	0.057
																								73.25	74.9714	73.25	72.1625		8.6325	0.046
																								73.28	66.4571	73.28	68.2302		8.6375	0.062
																								73.31	64.5714	73.31	63.7902		8.6425	0.044
																								73.34	64.8571	73.34	66.9363		8.6475	0.038
																								73.37	71.9714	73.37	68.5502		8.6525	0.051
																								73.4	66.3143	73.4	68.6751		8.6575	0.058
																								73.43	68.2	73.43	67.9135		8.6625	0.057
																								73.46	70.4	73.46	70.0669		8.6675	0.052
																								73.49	69.0286	73.49	67.7796		8.6725	0.057
																								73.52	64.0857	73.52	66.422		8.6775	0.055
																								73.55	70.1429	73.55	69.8294		8.6825	0.047
																								73.58	74.5143	73.58	72.4474		8.6875	0.047
																								73.61	68.1714	73.61	69.1657		8.6925	0.059
																								73.64	66.2	73.64	67.7551		8.6975	0.057
																								73.67	72.0857	73.67	70.6922		8.7025	0.06
																								73.7	71.1714	73.7	70.3192		8.7075	0.056
																								73.73	65.0571	73.73	66.338		8.7125	0.057
																								73.76	65.2857	73.76	65.8784		8.7175	0.057
																								73.79	68.4571	73.79	66.4661		8.7225	0.065
																								73.82	64.2571	73.82	65.6457		8.7275	0.055
																								73.85	65.6	73.85	65.6735		8.7325	0.065
																								73.88	69.2	73.88	69.2563		8.7375	0.069
																								73.91	70.9143	73.91	69.4424		8.7425	0.081
																								73.94	65.9429	73.94	67.5298		8.7475	0.061
																								73.97	66.6571	73.97	65.5159		8.7525	0.066
																								74	66.9143	74	68.729		8.7575	0.068
																								74.03	73.8857	74.03	72.4751		8.7625	0.097
																								74.06	73.5714	74.06	73.5641		8.7675	0.063
																								74.09	68.4286	74.09	67.3461		8.7725	0.081
																								74.12	61	74.12	63.4906		8.7775	0.072
																								74.15	66.4571	74.15	65.7396		8.7825	0.074
																								74.18	70.9143	74.18	70.1796		8.7875	0.111
																								74.21	68.8571	74.21	68.0171		8.7925	0.117
																								74.24	63.3429	74.24	65.1918		8.7975	0.107
																								74.27	67.2286	74.27	66.4743		8.8025	0.111
																								74.3	71.8	74.3	72.8825		8.8075	0.126
																								74.33	77.1429	74.33	74.8506		8.8125	0.123
																								74.36	70.7143	74.36	72.4359		8.8175	0.141
																								74.39	66.7143	74.39	65.4433		8.8225	0.163
																								74.42	59.2571	74.42	59.5682		8.8275	0.15
																								74.45	57.2857	74.45	58.7331		8.8325	0.197
																								74.48	66.1143	74.48	65.8669		8.8375	0.19
																								74.51	74.1714	74.51	73.0106		8.8425	0.207
																								74.54	72.7714	74.54	71.9682		8.8475	0.221
																								74.57	66.7714	74.57	68.88		8.8525	0.197
																								74.6	70.4	74.6	70.3559		8.8575	0.225
																								74.63	73.2857	74.63	71.3339		8.8625	0.251
																								74.66	65.5714	74.66	66.4457		8.8675	0.261
																								74.69	60.1714	74.69	60.3845		8.8725	0.264
																								74.72	59.8	74.72	61.1127		8.8775	0.276
																								74.75	64.6857	74.75	62.1216		8.8825	0.268
																								74.78	59.7429	74.78	61.0139		8.8875	0.293
																								74.81	59.8	74.81	60.3094		8.8925	0.294
																								74.84	64.8571	74.84	64.5633		8.8975	0.288
																								74.87	68.9714	74.87	68.7461		8.9025	0.296
																								74.9	69.6286	74.9	69.3175		8.9075	0.331
																								74.93	66.9429	74.93	67.0139		8.9125	0.302
																								74.96	64.6571	74.96	64.7012		8.9175	0.32
																								74.99	65.6857	74.99	67.3608		8.9225	0.316
																								75.02	72.4286	75.02	69.6833		8.9275	0.305
																								75.05	67.7429	75.05	69.3861		8.9325	0.311
																								75.08	66.5143	75.08	65.16		8.9375	0.328
																								75.11	64.4571	75.11	67.2661		8.9425	0.282
																								75.14	73.0857	75.14	70.5192		8.9475	0.277
																								75.17	71.1429	75.17	71.7845		8.9525	0.278
																								75.2	67.3143	75.2	66.8171		8.9575	0.277
																								75.23	62.8	75.23	64.0637		8.9625	0.251
																								75.26	64.6	75.26	64.071		8.9675	0.27
																								75.29	64.9714	75.29	64.5429		8.9725	0.238
																								75.32	62.3429	75.32	62.5657		8.9775	0.231
																								75.35	60.1429	75.35	60.2775		8.9825	0.216
																								75.38	59.2	75.38	59.1241		8.9875	0.188
																								75.41	58.7714	75.41	58.6931		8.9925	0.176
																								75.44	59	75.44	58.7674		8.9975	0.181
																								75.47	60.9429	75.47	62.4735		9.0025	0.16
																								75.5	68.3714	75.5	66.7722		9.0075	0.147
																								75.53	67.2	75.53	66.7371		9.0125	0.149
																								75.56	62	75.56	62.9282		9.0175	0.125
																								75.59	62.7429	75.59	63.8743		9.0225	0.113
																								75.62	68.5714	75.62	66.8498		9.0275	0.108
																								75.65	65.4286	75.65	65.2669		9.0325	0.102
																								75.68	59.3429	75.68	59.8278		9.0375	0.097
																								75.71	58.2286	75.71	59.4629		9.0425	0.083
																								75.74	64.3429	75.74	63.5543		9.0475	0.091
																								75.77	65.5429	75.77	64.2327		9.0525	0.082
																								75.8	58.8857	75.8	59.7184		9.0575	0.06
																								75.83	56.7143	75.83	57.6449		9.0625	0.066
																								75.86	61.6571	75.86	61.3559		9.0675	0.072
																								75.89	65.4857	75.89	64.8906		9.0725	0.061
																								75.92	63.4857	75.92	62.8637		9.0775	0.058
																								75.95	57.8857	75.95	59.5388		9.0825	0.074
																								75.98	58.1714	75.98	56.32		9.0875	0.068
																								76.01	54.5429	76.01	56.6808		9.0925	0.069
																								76.04	58.8	76.04	56.4245		9.0975	0.062
																								76.07	57.8	76.07	60.7829		9.1025	0.042
																								76.1	66.1143	76.1	62.6269		9.1075	0.056
																								76.13	63.5143	76.13	66.9747		9.1125	0.054
																								76.16	70.4571	76.16	67.5502		9.1175	0.065
																								76.19	67.0286	76.19	69.2302		9.1225	0.055
																								76.22	67.2286	76.22	64.7159		9.1275	0.055
																								76.25	59.3714	76.25	62.2441		9.1325	0.051
																								76.28	61.0857	76.28	58.6906		9.1375	0.056
																								76.31	56.4857	76.31	58.3641		9.1425	0.058
																								76.34	57.6286	76.34	55.4539		9.1475	0.052
																								76.37	54.6571	76.37	57.2849		9.1525	0.054
																								76.4	63.0857	76.4	62.0106		9.1575	0.051
																								76.43	67.7714	76.43	67.338		9.1625	0.058
																								76.46	66.1143	76.46	65.5975		9.1675	0.051
																								76.49	60.5714	76.49	61.3159		9.1725	0.039
																								76.52	59.6286	76.52	60.1624		9.1775	0.045
																								76.55	63.0857	76.55	62.2653		9.1825	0.054
																								76.58	64.5143	76.58	65.658		9.1875	0.058
																								76.61	67.0571	76.61	65.3429		9.1925	0.059
																								76.64	60.5143	76.64	60.9624		9.1975	0.051
																								76.67	54.6857	76.67	54.6882		9.2025	0.073
																								76.7	54.1429	76.7	55.431		9.2075	0.058
																								76.73	63.4286	76.73	63.5069		9.2125	0.065
																								76.76	72.0571	76.76	70.5167		9.2175	0.064
																								76.79	68.6286	76.79	68.249		9.2225	0.061
																								76.82	59.7143	76.82	60.2188		9.2275	0.066
																								76.85	56.3143	76.85	58.4694		9.2325	0.093
																								76.88	63.5429	76.88	60.7682		9.2375	0.084
																								76.91	61.3714	76.91	62.6841		9.2425	0.078
																								76.94	62.1429	76.94	61.7853		9.2475	0.104
																								76.97	62.8857	76.97	63.5837		9.2525	0.091
																								77	64.8	77	63.8645		9.2575	0.114
																								77.03	60.9429	77.03	60.9404		9.2625	0.109
																								77.06	55.2857	77.06	55.222		9.2675	0.117
																								77.09	51.8286	77.09	52.4016		9.2725	0.135
																								77.12	55.3143	77.12	56.2473		9.2775	0.156
																								77.15	63.8	77.15	62.9502		9.2825	0.157
																								77.18	64.4571	77.18	62.5935		9.2875	0.143
																								77.21	54.3714	77.21	56.2473		9.2925	0.191
																								77.24	52.3714	77.24	52.5551		9.2975	0.195
																								77.27	55.4	77.27	55.1796		9.3025	0.243
																								77.3	58.2571	77.3	57.9118		9.3075	0.235
																								77.33	58.3143	77.33	57.9837		9.3125	0.29
																								77.36	56.9714	77.36	58.1445		9.3175	0.308
																								77.39	59.4857	77.39	58.4106		9.3225	0.341
																								77.42	57.4286	77.42	58.0359		9.3275	0.397
																								77.45	54.9143	77.45	53.3396		9.3325	0.406
																								77.48	48.9714	77.48	51.2857		9.3375	0.436
																								77.51	55	77.51	54.6792		9.3425	0.476
																								77.54	61.4	77.54	60.0114		9.3475	0.487
																								77.57	60.3143	77.57	61.3257		9.3525	0.549
																								77.6	60.0857	77.6	59.5224		9.3575	0.609
																								77.63	57.2571	77.63	57.8522		9.3625	0.662
																								77.66	54.9429	77.66	53.1869		9.3675	0.743
																								77.69	49.3143	77.69	52.6743		9.3725	0.747
																								77.72	57.0286	77.72	53.6882		9.3775	0.845
																								77.75	55.5429	77.75	57.9086		9.3825	0.841
																								77.78	61.2857	77.78	60.1102		9.3875	0.907
																								77.81	63.0857	77.81	63.4139		9.3925	0.925
																								77.84	63.4857	77.84	62.6433		9.3975	1.002
																								77.87	61.2	77.87	63.0416		9.4025	1.021
																								77.9	64.7714	77.9	63.1061		9.4075	1.07
																								77.93	61.2571	77.93	61.6024		9.4125	1.199
																								77.96	57.1429	77.96	57.2457		9.4175	1.143
																								77.99	54.8857	77.99	55.2874		9.4225	1.157
																								78.02	55.7429	78.02	55.2775		9.4275	1.213
																								78.05	56.2857	78.05	56.8196		9.4325	1.253
																								78.08	58.5143	78.08	57.9608		9.4375	1.235
																								78.11	58.2	78.11	58.2049		9.4425	1.212
																								78.14	57.5714	78.14	58.3526		9.4475	1.254
																								78.17	58.8	78.17	57.0441		9.4525	1.295
																								78.2	54.9429	78.2	56.8163		9.4575	1.326
																								78.23	59.5429	78.23	59.1559		9.4625	1.229
																								78.26	64.2857	78.26	64.0384		9.4675	1.207
																								78.29	65.3714	78.29	65.0824		9.4725	1.165
																								78.32	61.8857	78.32	61.56		9.4775	1.204
																								78.35	56.2857	78.35	56.6555		9.4825	1.166
																								78.38	54.8286	78.38	55.7788		9.4875	1.084
																								78.41	59.4571	78.41	58.8253		9.4925	1.096
																								78.44	61.0286	78.44	60.2522		9.4975	1.043
																								78.47	57.7714	78.47	57.9233		9.5025	0.932
																								78.5	56.9714	78.5	58.6588		9.5075	0.878
																								78.53	64.1429	78.53	62.4873		9.5125	0.934
																								78.56	65.1143	78.56	65.6237		9.5175	0.836
																								78.59	65.0286	78.59	64.8669		9.5225	0.782
																								78.62	63.0857	78.62	62.7453		9.5275	0.66
																								78.65	60.3714	78.65	61.3216		9.5325	0.673
																								78.68	61.9429	78.68	61.0661		9.5375	0.591
																								78.71	61.7714	78.71	62.8539		9.5425	0.536
																								78.74	64.0571	78.74	62.4506		9.5475	0.561
																								78.77	60.3714	78.77	61.951		9.5525	0.502
																								78.8	61.0286	78.8	59.7894		9.5575	0.435
																								78.83	57.9143	78.83	58.6857		9.5625	0.396
																								78.86	57.3714	78.86	56.3037		9.5675	0.325
																								78.89	56.7429	78.89	58.7853		9.5725	0.337
																								78.92	65.8286	78.92	64.8588		9.5775	0.272
																								78.95	70.6	78.95	70.1665		9.5825	0.271
																								78.98	68.3429	78.98	67.6229		9.5875	0.209
																								79.01	61.4	79.01	63.1143		9.5925	0.207
																								79.04	60.5143	79.04	58.9494		9.5975	0.187
																								79.07	56.4286	79.07	57.6114		9.6025	0.171
																								79.1	58.1429	79.1	57.7314		9.6075	0.154
																								79.13	60.8571	79.13	61.1363		9.6125	0.132
																								79.16	64.5714	79.16	64.4025		9.6175	0.127
																								79.19	66.0286	79.19	65.4702		9.6225	0.109
																								79.22	63.9429	79.22	64.8882		9.6275	0.091
																								79.25	63.5429	79.25	62.0122		9.6325	0.079
																								79.28	59.0286	79.28	61.24		9.6375	0.098
																								79.31	62.4571	79.31	60.4074		9.6425	0.084
																								79.34	60.0857	79.34	61.5257		9.6475	0.073
																								79.37	62.0857	79.37	60.9029		9.6525	0.079
																								79.4	61.8286	79.4	63.178		9.6575	0.058
																								79.43	66.4857	79.43	65.5674		9.6625	0.08
																								79.46	67.4857	79.46	68.1396		9.6675	0.062
																								79.49	66.9714	79.49	65.8571		9.6725	0.071
																								79.52	59.4571	79.52	59.5649		9.6775	0.065
																								79.55	52.4571	79.55	52.6237		9.6825	0.058
																								79.58	52.2286	79.58	53.911		9.6875	0.056
																								79.61	63.0857	79.61	62.1282		9.6925	0.054
																								79.64	69.7143	79.64	68.3992		9.6975	0.049
																								79.67	67.9714	79.67	69.338		9.7025	0.049
																								79.7	69.0571	79.7	68.5159		9.7075	0.046
																								79.73	68.2286	79.73	68.7527		9.7125	0.041
																								79.76	67.0571	79.76	65.4947		9.7175	0.058
																								79.79	61	79.79	62.8637		9.7225	0.049
																								79.82	63.7429	79.82	63.7233		9.7275	0.058
																								79.85	67.2286	79.85	65.84		9.7325	0.045
																								79.88	63.6286	79.88	64.6792		9.7375	0.06
[truncated: 2,098 more rows]
[truncated: 18 more columns]

## Sheet: Figure 3
Figure 3b									Figure 3c									Figure 3d				Figure 3e					Figure 3f			Figure 3g							Figure 3h
	Peroxidase-like activity (a.u.)	Average	SD	Wavelength (nm)	Control	Pt	PtFeCuCoNi		Pt				PtFeCuCoNi					Artificial Peroxidase	Vmax (μM s-1)	TON（ s-1）			Absorbance at 652nm (a.u.)	Average	SD		Time (s)	Intensity at 378 nm (a.u.)		1O2			·O2-				Wavenumber (cm-1)	22	50	77	105	133	161	189	217	244	272	300	328
Control	0.2239	0.20247	0.02638	500	0.0887	0.137	0.3476		Raw Data		Fiting Data		Raw Data		Fiting Data			CuO	0.28	0.00223		Control	1.4263	1.4157	0.0828		0	0.7496		Magnetic field (Gauss)	Control	PtFeCuCoNi	Magnetic field (Gauss)	Control	PtFeCuCoNi		1150.35	-0.000914533	-0.00356	-0.00553	-0.00736	-0.00878	-0.01006	-0.0112	-0.01209	-0.01299	-0.01376	-0.01447	-0.01497
	0.2105			501	0.0887	0.1376	0.3503		H2O2 concentration (10-3 M)	v (10-6 M s-1)	H2O2 concentration (mM)	v (10-6 M s-1)	H2O2 concentration (10-3 M)	v (10-6 M s-1)	H2O2 concentration (mM)	v (10-6 M s-1)		Cu-N-C	0.06	0.0033			1.3281				2	0.7206		3000	0.24102	0.24835	3000	0.23435	0.20872		1151.31	-0.000924238	-0.00352	-0.00554	-0.00735	-0.00879	-0.01002	-0.01118	-0.01207	-0.01296	-0.01371	-0.01443	-0.01495
	0.173			502	0.0887	0.1382	0.353		0.75	0.3753	0.75	0.29251	0.75	0.4155	0.75	0.39368		Cu NP	0.06	0.0033			1.4927				4	0.6782		3000.1	0.24075	0.2485	3000.1	0.23431	0.2088		1152.28	-0.000932322	-0.00349	-0.00554	-0.00734	-0.0088	-0.00997	-0.01114	-0.01204	-0.01292	-0.01366	-0.01437	-0.01492
Pt	0.5979	0.57987	0.03547	503	0.0888	0.1389	0.3559		1.25	0.6906	0.7993	0.31108	1.25	0.7808	0.7993	0.41856		Fe-N-C	0.62	0.00399		TBA for ·OH	1.3871	1.4609	0.0847		6	0.664		3000.2	0.24035	0.24851	3000.2	0.2344	0.20894		1153.24	-0.000937262	-0.00347	-0.00554	-0.00731	-0.00879	-0.00993	-0.0111	-0.012	-0.01287	-0.01361	-0.01431	-0.01488
	0.539			504	0.0889	0.1396	0.3589		2.5	1.2655	0.8486	0.32958	2.5	1.1974	0.8486	0.44333		Pt hollow nanodendrities(Pt HNs)	0.099	0.01414			1.4423				8	0.662		3000.3	0.23984	0.2484	3000.3	0.23466	0.20917		1154.21	-0.000939083	-0.00346	-0.00553	-0.00729	-0.00878	-0.00988	-0.01105	-0.01197	-0.01283	-0.01356	-0.01425	-0.01484
	0.6027			505	0.0891	0.1402	0.3622		5	1.6629	0.8979	0.34799	5	2.0417	0.8979	0.46798		Cu2O-CNx@CeO2	0.484	0.01467			1.5534				10	0.6329		3000.4	0.23927	0.24824	3000.4	0.23507	0.20953		1155.17	-0.000937536	-0.00345	-0.00553	-0.00727	-0.00877	-0.00985	-0.01101	-0.01193	-0.0128	-0.01352	-0.0142	-0.0148
PtFeCuCoNi	2.5286	2.61597	0.10517	506	0.0892	0.1407	0.3656		10	2.9388	0.9472	0.36633	10	3.561	0.9472	0.49252		a-RuS2	2.98	0.0163		BQ for ·O2-	0.7356	0.7637	0.0494					3000.5	0.23866	0.24815	3000.5	0.23556	0.20997		1156.13	-0.000933677	-0.00346	-0.00553	-0.00726	-0.00875	-0.00982	-0.01098	-0.01189	-0.01277	-0.01349	-0.01416	-0.01477
	2.5866			507	0.0892	0.1412	0.3691		20	3.7642	0.9965	0.3846	20	5.6466	0.9965	0.51694		V-FeO3	1.07	0.02238			0.8207							3000.6	0.238	0.24822	3000.6	0.23604	0.21036		1157.1	-0.000927238	-0.00347	-0.00553	-0.00725	-0.00872	-0.00979	-0.01096	-0.01185	-0.01275	-0.01346	-0.01411	-0.01474
	2.7327			508	0.0892	0.1418	0.3729		30	5.279	1.0458	0.40278	30	6.5039	1.0458	0.54124		Pt	7.67	0.03			0.7348							3000.7	0.23716	0.24844	3000.7	0.23647	0.21056		1158.06	-0.000917379	-0.00349	-0.00553	-0.00724	-0.00868	-0.00977	-0.01094	-0.01179	-0.01273	-0.01341	-0.01407	-0.0147
				509	0.0893	0.1424	0.3767		50	6.4291	1.0951	0.42089	50	7.7496	1.0951	0.56544		IrNCs@Ti-MOF	1.7	0.03964		NaN3 for 1O2	1.4125	1.4291	0.0472					3000.8	0.23605	0.24871	3000.8	0.23683	0.21051		1159.03	-0.000902827	-0.0035	-0.00553	-0.00722	-0.00863	-0.00973	-0.01091	-0.01174	-0.01269	-0.01336	-0.01401	-0.01467
				510	0.0895	0.1431	0.3807				1.14439	0.43893			1.14439	0.58952		Fe-Art-M	0.115	0.074			1.3924							3000.9	0.23466	0.24895	3000.9	0.2371	0.21026		1159.99	-0.000882385	-0.0035	-0.00552	-0.00719	-0.00857	-0.00969	-0.01087	-0.01167	-0.01265	-0.01329	-0.01394	-0.01462
				511	0.0897	0.1439	0.3848				1.19369	0.45689			1.19369	0.61349		dCu-N-C	0.02	0.075			1.4824							3001	0.23309	0.24913	3001	0.23726	0.20993		1160.96	-0.000855878	-0.0035	-0.00551	-0.00715	-0.0085	-0.00964	-0.01083	-0.01161	-0.01259	-0.01323	-0.01387	-0.01457
				512	0.09	0.1448	0.3891				1.24299	0.47478			1.24299	0.63734		Fe SAEs	0.083	0.0771										3001.1	0.23153	0.24931	3001.1	0.23725	0.20967		1161.92	-0.000823725	-0.00349	-0.00549	-0.00711	-0.00843	-0.00959	-0.01078	-0.01154	-0.01253	-0.01316	-0.01379	-0.01452
				513	0.0903	0.1457	0.3935				1.25	0.47732			1.25	0.64072		NiO	0.011	0.082										3001.2	0.23016	0.24956	3001.2	0.23708	0.20962		1162.88	-0.00078683	-0.00347	-0.00546	-0.00705	-0.00836	-0.00955	-0.01073	-0.01148	-0.01247	-0.0131	-0.01373	-0.01445
				514	0.0905	0.1467	0.3982				1.29229	0.4926			1.29229	0.66109		Fe-AME	1.01	0.09865										3001.3	0.2291	0.2499	3001.3	0.23675	0.20987		1163.85	-0.000747397	-0.00345	-0.00543	-0.00699	-0.0083	-0.0095	-0.01067	-0.01143	-0.0124	-0.01306	-0.01367	-0.01439
				515	0.0907	0.1477	0.403				1.34159	0.51034			1.34159	0.68473		Cu-AME	0.81	0.101										3001.4	0.2284	0.25026	3001.4	0.23635	0.21049		1164.81	-0.000706709	-0.00342	-0.0054	-0.00694	-0.00825	-0.00947	-0.01061	-0.01137	-0.01233	-0.01302	-0.01362	-0.01431
				516	0.0909	0.1486	0.408				1.39089	0.52801			1.39089	0.70826		Pt-WOx	0.695	0.108										3001.5	0.228	0.25057	3001.5	0.23596	0.21151		1165.78	-0.000666201	-0.00339	-0.00536	-0.00688	-0.0082	-0.00943	-0.01055	-0.01132	-0.01226	-0.01298	-0.01357	-0.01424
				517	0.0912	0.1494	0.4131				1.44019	0.5456			1.44019	0.73168		Ag-V2O5	2.659	0.201										3001.6	0.22776	0.25079	3001.6	0.23572	0.21285		1166.74	-0.000627425	-0.00335	-0.00532	-0.00683	-0.00815	-0.0094	-0.01049	-0.01126	-0.0122	-0.01295	-0.01353	-0.01416
				518	0.0916	0.1502	0.4184				1.48949	0.56313			1.48949	0.75499		PtFeCuCoNi	10.23	0.208										3001.7	0.22749	0.25097	3001.7	0.23576	0.21437		1167.71	-0.000591812	-0.00331	-0.00527	-0.00679	-0.00811	-0.00937	-0.01043	-0.0112	-0.01213	-0.01291	-0.01347	-0.01408
				519	0.0919	0.1509	0.4237				1.53879	0.58058			1.53879	0.7782														3001.8	0.22707	0.25118	3001.8	0.23615	0.21586		1168.67	-0.00056151	-0.00327	-0.00523	-0.00676	-0.00806	-0.00933	-0.01037	-0.01115	-0.01206	-0.01286	-0.01341	-0.01401
				520	0.0923	0.1517	0.4292				1.58809	0.59796			1.58809	0.8013														3001.9	0.2265	0.25147	3001.9	0.23687	0.21715		1169.63	-0.000539342	-0.00324	-0.00518	-0.00673	-0.00802	-0.00929	-0.01031	-0.0111	-0.01201	-0.01282	-0.01335	-0.01394
				521	0.0926	0.1526	0.4348				1.63739	0.61527			1.63739	0.8243														3002	0.22587	0.25184	3002	0.2378	0.21816		1170.6	-0.000527074	-0.0032	-0.00514	-0.00672	-0.00799	-0.00926	-0.01025	-0.01107	-0.01196	-0.01277	-0.01329	-0.0139
				522	0.0929	0.1536	0.4407				1.68669	0.63251			1.68669	0.84719														3002.1	0.22528	0.2522	3002.1	0.23874	0.21895		1171.56	-0.000526559	-0.00318	-0.00511	-0.00671	-0.00797	-0.00923	-0.0102	-0.01105	-0.01192	-0.01273	-0.01325	-0.01388
				523	0.0931	0.1546	0.4467				1.73599	0.64968			1.73599	0.86998														3002.2	0.22485	0.25249	3002.2	0.23943	0.21964		1172.53	-0.000537309	-0.00316	-0.00509	-0.0067	-0.00796	-0.0092	-0.01016	-0.01105	-0.0119	-0.0127	-0.01322	-0.01387
				524	0.0932	0.1555	0.453				1.78529	0.66679			1.78529	0.89266														3002.3	0.22464	0.25264	3002.3	0.23971	0.22025		1173.49	-0.000557266	-0.00315	-0.00508	-0.00671	-0.00797	-0.00919	-0.01014	-0.01106	-0.0119	-0.01268	-0.01322	-0.0139
				525	0.0932	0.1564	0.4593				1.83458	0.68382			1.83458	0.91525														3002.4	0.22471	0.25263	3002.4	0.23953	0.22076		1174.46	-0.000582077	-0.00316	-0.00508	-0.00672	-0.00799	-0.0092	-0.01013	-0.01109	-0.01191	-0.01268	-0.01325	-0.01393
				526	0.0933	0.1573	0.4657				1.88388	0.70079			1.88388	0.93773														3002.5	0.22508	0.25245	3002.5	0.23903	0.22113		1175.42	-0.000607265	-0.00317	-0.00509	-0.00674	-0.00801	-0.00921	-0.01014	-0.01112	-0.01194	-0.01269	-0.0133	-0.01399
				527	0.0935	0.1582	0.4722				1.93318	0.71768			1.93318	0.96011														3002.6	0.22566	0.25215	3002.6	0.23843	0.22137		1176.38	-0.000627938	-0.0032	-0.00511	-0.00677	-0.00804	-0.00924	-0.01016	-0.01116	-0.01198	-0.01272	-0.01336	-0.01405
				528	0.0938	0.1593	0.4787				1.98248	0.73451			1.98248	0.98239														3002.7	0.22632	0.25181	3002.7	0.23785	0.22159		1177.35	-0.000641122	-0.00323	-0.00514	-0.00681	-0.00808	-0.00927	-0.0102	-0.0112	-0.01203	-0.01276	-0.01343	-0.01411
				529	0.0941	0.1604	0.4852				2.03178	0.75127			2.03178	1.00457														3002.8	0.22692	0.2515	3002.8	0.23732	0.22188		1178.31	-0.00064488	-0.00326	-0.00516	-0.00684	-0.00812	-0.00932	-0.01025	-0.01125	-0.0121	-0.01282	-0.01351	-0.01418
				530	0.0945	0.1617	0.492				2.08108	0.76797			2.08108	1.02665														3002.9	0.2274	0.25131	3002.9	0.23677	0.22225		1179.28	-0.000640402	-0.00329	-0.00518	-0.00688	-0.00816	-0.00936	-0.0103	-0.0113	-0.01216	-0.01288	-0.01358	-0.01424
				531	0.095	0.163	0.4989				2.13038	0.7846			2.13038	1.04864														3003	0.22781	0.25123	3003	0.23619	0.22263		1180.24	-0.000629553	-0.00332	-0.0052	-0.00692	-0.00819	-0.00941	-0.01035	-0.01134	-0.01222	-0.01294	-0.01364	-0.0143
				532	0.0956	0.1644	0.5063				2.17968	0.80116			2.17968	1.07052														3003.1	0.22828	0.25125	3003.1	0.23568	0.22292		1181.2	-0.000615217	-0.00335	-0.00521	-0.00695	-0.00823	-0.00945	-0.0104	-0.01138	-0.01228	-0.013	-0.0137	-0.01436
				533	0.0962	0.1659	0.514				2.22898	0.81766			2.22898	1.09231														3003.2	0.2289	0.2513	3003.2	0.23535	0.22309		1182.17	-0.000600276	-0.00337	-0.00523	-0.00697	-0.00827	-0.00949	-0.01045	-0.01142	-0.01233	-0.01307	-0.01375	-0.01441
				534	0.0967	0.1675	0.5222				2.27828	0.83409			2.27828	1.11401														3003.3	0.22967	0.25128	3003.3	0.23524	0.22315		1183.13	-0.000587284	-0.00339	-0.00524	-0.00699	-0.0083	-0.00954	-0.01049	-0.01146	-0.01238	-0.01313	-0.0138	-0.01447
				535	0.0972	0.1692	0.5308				2.32758	0.85046			2.32758	1.1356														3003.4	0.23043	0.25106	3003.4	0.23528	0.22317		1184.1	-0.00057796	-0.0034	-0.00526	-0.007	-0.00834	-0.00958	-0.01054	-0.01149	-0.01243	-0.0132	-0.01385	-0.01453
				536	0.0977	0.1708	0.54				2.37688	0.86676			2.37688	1.15711														3003.5	0.231	0.25056	3003.5	0.23534	0.22322		1185.06	-0.000574082	-0.00341	-0.00529	-0.00702	-0.00838	-0.00962	-0.01059	-0.01154	-0.01249	-0.01327	-0.01391	-0.01459
				537	0.0982	0.1723	0.5495				2.42618	0.883			2.42618	1.17852														3003.6	0.23122	0.24977	3003.6	0.23535	0.22329		1186.03	-0.00057647	-0.00341	-0.00532	-0.00704	-0.00841	-0.00966	-0.01064	-0.01159	-0.01254	-0.01333	-0.01397	-0.01466
				538	0.0987	0.1739	0.5594				2.47548	0.89917			2.47548	1.19983														3003.7	0.23112	0.24886	3003.7	0.23529	0.22334		1186.99	-0.000585924	-0.00342	-0.00536	-0.00707	-0.00845	-0.00971	-0.0107	-0.01165	-0.01261	-0.0134	-0.01404	-0.01472
				539	0.0992	0.1755	0.5696				2.5	0.90719			2.5	1.2104														3003.8	0.23086	0.24801	3003.8	0.23518	0.22337		1187.95	-0.000602581	-0.00342	-0.0054	-0.0071	-0.0085	-0.00976	-0.01077	-0.01172	-0.01268	-0.01347	-0.01412	-0.0148
				540	0.0997	0.1772	0.5799				2.52477	0.91528			2.52477	1.22105														3003.9	0.23066	0.24732	3003.9	0.23506	0.22337		1188.92	-0.00062522	-0.00343	-0.00545	-0.00714	-0.00854	-0.00981	-0.01085	-0.01179	-0.01276	-0.01354	-0.0142	-0.01488
				541	0.1002	0.1789	0.5904				2.57407	0.93133			2.57407	1.24218														3004	0.23067	0.24678	3004	0.23492	0.22337		1189.88	-0.000651657	-0.00344	-0.0055	-0.00718	-0.00859	-0.00987	-0.01093	-0.01187	-0.01285	-0.01362	-0.0143	-0.01497
				542	0.1008	0.1807	0.6009				2.62337	0.94732			2.62337	1.26322														3004.1	0.23092	0.24631	3004.1	0.23479	0.22337		1190.85	-0.000678294	-0.00347	-0.00556	-0.00723	-0.00865	-0.00994	-0.01102	-0.01196	-0.01295	-0.0137	-0.01441	-0.01508
				543	0.1015	0.1826	0.6116				2.67267	0.96324			2.67267	1.28416														3004.2	0.23136	0.24584	3004.2	0.23469	0.22336		1191.81	-0.000701127	-0.0035	-0.00561	-0.00729	-0.00871	-0.01002	-0.01111	-0.01205	-0.01305	-0.01379	-0.01452	-0.01519
				544	0.1022	0.1846	0.6223				2.72197	0.9791			2.72197	1.30502														3004.3	0.23188	0.24538	3004.3	0.23462	0.22331		1192.78	-0.000716308	-0.00354	-0.00568	-0.00735	-0.00877	-0.0101	-0.01121	-0.01215	-0.01316	-0.01389	-0.01465	-0.01532
				545	0.103	0.1867	0.6333				2.77127	0.9949			2.77127	1.32578														3004.4	0.23236	0.24496	3004.4	0.23456	0.22318		1193.74	-0.000721183	-0.00358	-0.00574	-0.00742	-0.00885	-0.01018	-0.01131	-0.01224	-0.01326	-0.014	-0.01478	-0.01545
				546	0.1038	0.1887	0.6446				2.82057	1.01064			2.82057	1.34646														3004.5	0.23266	0.24454	3004.5	0.23451	0.2229		1194.7	-0.000715322	-0.00362	-0.00579	-0.00749	-0.00892	-0.01027	-0.01141	-0.01234	-0.01337	-0.01411	-0.01491	-0.01559
				547	0.1046	0.1907	0.6563				2.86987	1.02632			2.86987	1.36705														3004.6	0.2327	0.24401	3004.6	0.23449	0.22235		1195.67	-0.000700076	-0.00365	-0.00584	-0.00755	-0.009	-0.01035	-0.01151	-0.01242	-0.01347	-0.01423	-0.01503	-0.01572
				548	0.1054	0.1927	0.6685				2.91917	1.04194			2.91917	1.38754														3004.7	0.2325	0.24326	3004.7	0.23448	0.22145		1196.63	-0.000679306	-0.00368	-0.00589	-0.00761	-0.00908	-0.01043	-0.0116	-0.01251	-0.01356	-0.01434	-0.01515	-0.01584
				549	0.1062	0.1947	0.681				2.96847	1.0575			2.96847	1.40796														3004.8	0.23219	0.24226	3004.8	0.23448	0.22025		1197.6	-0.000657481	-0.00369	-0.00592	-0.00767	-0.00914	-0.01049	-0.01169	-0.01258	-0.01364	-0.01444	-0.01525	-0.01596
				550	0.1069	0.1968	0.6941				3.01777	1.07299			3.01777	1.42828														3004.9	0.23198	0.24104	3004.9	0.23447	0.21895		1198.56	-0.000639368	-0.0037	-0.00594	-0.00772	-0.0092	-0.01055	-0.01177	-0.01265	-0.01371	-0.01453	-0.01534	-0.01606
				551	0.1075	0.199	0.7076				3.06707	1.08843			3.06707	1.44851														3005	0.23205	0.2397	3005	0.23446	0.21779		1199.53	-0.000628385	-0.00372	-0.00597	-0.00777	-0.00926	-0.0106	-0.01184	-0.01272	-0.01377	-0.01462	-0.01542	-0.01615
				552	0.108	0.2012	0.7216				3.11637	1.10381			3.11637	1.46867														3005.1	0.23242	0.23839	3005.1	0.2345	0.21693		1200.49	-0.000626203	-0.00373	-0.00599	-0.00781	-0.0093	-0.01064	-0.0119	-0.01279	-0.01383	-0.0147	-0.01549	-0.01623
				553	0.1085	0.2035	0.7359				3.16567	1.11913			3.16567	1.48873														3005.2	0.23299	0.23722	3005.2	0.23462	0.21639		1201.45	-0.000632145	-0.00375	-0.00601	-0.00786	-0.00934	-0.01069	-0.01196	-0.01285	-0.01388	-0.01477	-0.01556	-0.0163
				554	0.1091	0.2059	0.7507				3.21496	1.1344			3.21496	1.50871														3005.3	0.23359	0.23629	3005.3	0.23477	0.21608		1202.42	-0.000644395	-0.00377	-0.00604	-0.0079	-0.00938	-0.01074	-0.012	-0.01292	-0.01394	-0.01484	-0.01562	-0.01636
				555	0.1097	0.2084	0.7658				3.26426	1.1496			3.26426	1.5286														3005.4	0.23405	0.23558	3005.4	0.23488	0.21594		1203.38	-0.000660031	-0.0038	-0.00607	-0.00794	-0.00942	-0.01079	-0.01205	-0.01299	-0.014	-0.0149	-0.01568	-0.01642
				556	0.1104	0.2109	0.7812				3.31356	1.16475			3.31356	1.54842														3005.5	0.2343	0.23499	3005.5	0.23486	0.21596		1204.35	-0.000676158	-0.00382	-0.0061	-0.00799	-0.00946	-0.01084	-0.01209	-0.01306	-0.01405	-0.01495	-0.01574	-0.01647
				557	0.1112	0.2134	0.797				3.36286	1.17984			3.36286	1.56814														3005.6	0.23436	0.23433	3005.6	0.23466	0.21617		1205.31	-0.000690931	-0.00385	-0.00614	-0.00803	-0.0095	-0.01088	-0.01213	-0.01312	-0.01411	-0.01499	-0.01579	-0.01652
				558	0.1121	0.2161	0.8132				3.41216	1.19487			3.41216	1.58779														3005.7	0.23428	0.23342	3005.7	0.23429	0.21652		1206.28	-0.000703728	-0.00388	-0.00617	-0.00807	-0.00954	-0.01093	-0.01217	-0.01318	-0.01416	-0.01503	-0.01583	-0.01656
				559	0.113	0.2188	0.8298				3.46146	1.20984			3.46146	1.60735														3005.8	0.23412	0.23223	3005.8	0.23378	0.21691		1207.24	-0.000714838	-0.0039	-0.00621	-0.00812	-0.00959	-0.01096	-0.01221	-0.01324	-0.01422	-0.01507	-0.01588	-0.01661
				560	0.1139	0.2217	0.8469				3.51076	1.22476			3.51076	1.62683														3005.9	0.23388	0.23092	3005.9	0.23319	0.2172		1208.2	-0.00072546	-0.00392	-0.00625	-0.00815	-0.00964	-0.01101	-0.01225	-0.01329	-0.01427	-0.01511	-0.01593	-0.01666
				561	0.1148	0.2247	0.8645				3.56006	1.23962			3.56006	1.64623														3006	0.23351	0.22978	3006	0.2326	0.2173		1209.17	-0.000736422	-0.00395	-0.00628	-0.00819	-0.00969	-0.01105	-0.0123	-0.01335	-0.01433	-0.01515	-0.01598	-0.01671
				562	0.1157	0.2278	0.8825				3.60936	1.25443			3.60936	1.66555														3006.1	0.23294	0.2291	3006.1	0.2321	0.21718		1210.13	-0.000748193	-0.00398	-0.00631	-0.00822	-0.00973	-0.01109	-0.01234	-0.01341	-0.01439	-0.0152	-0.01604	-0.01677
				563	0.1166	0.231	0.9011				3.65866	1.26918			3.65866	1.68479														3006.2	0.23211	0.22905	3006.2	0.23178	0.21684		1211.1	-0.000760547	-0.004	-0.00634	-0.00824	-0.00977	-0.01114	-0.01238	-0.01346	-0.01445	-0.01526	-0.0161	-0.01683
				564	0.1175	0.2342	0.92				3.70796	1.28388			3.70796	1.70394														3006.3	0.23102	0.22962	3006.3	0.23161	0.21627		1212.06	-0.000771909	-0.00403	-0.00637	-0.00827	-0.0098	-0.01119	-0.01242	-0.01351	-0.0145	-0.01532	-0.01616	-0.01689
				565	0.1185	0.2374	0.9394				3.75726	1.29852			3.75726	1.72302														3006.4	0.2297	0.23067	3006.4	0.23155	0.2155		1213.03	-0.000781095	-0.00405	-0.00639	-0.00828	-0.00983	-0.01123	-0.01245	-0.01356	-0.01454	-0.01538	-0.01621	-0.01694
				566	0.1195	0.2407	0.9591				3.80656	1.31311			3.80656	1.74202														3006.5	0.22828	0.23198	3006.5	0.23148	0.21467		1213.99	-0.000786856	-0.00406	-0.00641	-0.0083	-0.00984	-0.01126	-0.01247	-0.0136	-0.01458	-0.01543	-0.01626	-0.01698
				567	0.1204	0.244	0.9791				3.85586	1.32764			3.85586	1.76094														3006.6	0.22689	0.23336	3006.6	0.23136	0.21398		1214.95	-0.000788555	-0.00407	-0.00642	-0.00831	-0.00985	-0.01129	-0.01248	-0.01363	-0.01461	-0.01547	-0.0163	-0.01702
				568	0.1213	0.2474	0.9993				3.90516	1.34212			3.90516	1.77979														3006.7	0.22568	0.23467	3006.7	0.23112	0.21366		1215.92	-0.000786643	-0.00408	-0.00642	-0.00831	-0.00986	-0.01131	-0.01249	-0.01365	-0.01463	-0.01551	-0.01633	-0.01705
				569	0.1222	0.2509	1.02				3.95445	1.35654			3.95445	1.79855														3006.8	0.22477	0.23579	3006.8	0.23074	0.21383		1216.88	-0.000782209	-0.00408	-0.00643	-0.00832	-0.00987	-0.01132	-0.01249	-0.01366	-0.01465	-0.01554	-0.01635	-0.01707
				570	0.1231	0.2545	1.041				4.00375	1.37092			4.00375	1.81724														3006.9	0.22415	0.23657	3006.9	0.23021	0.21441		1217.85	-0.000776815	-0.00409	-0.00643	-0.00832	-0.00987	-0.01132	-0.01249	-0.01367	-0.01465	-0.01555	-0.01635	-0.01708
				571	0.1242	0.2581	1.0624				4.05305	1.38523			4.05305	1.83586														3007	0.22376	0.23692	3007	0.22956	0.21518		1218.81	-0.000772115	-0.00409	-0.00643	-0.00832	-0.00987	-0.01132	-0.01249	-0.01366	-0.01465	-0.01556	-0.01634	-0.01708
				572	0.1253	0.2618	1.0841				4.10235	1.3995			4.10235	1.85439														3007.1	0.2235	0.23685	3007.1	0.22883	0.21584		1219.78	-0.000768984	-0.0041	-0.00643	-0.00831	-0.00986	-0.01131	-0.01248	-0.01365	-0.01464	-0.01554	-0.01631	-0.01707
				573	0.1266	0.2656	1.1061				4.15165	1.41371			4.15165	1.87285														3007.2	0.22327	0.23655	3007.2	0.22808	0.21623		1220.74	-0.000767734	-0.00411	-0.00642	-0.0083	-0.00985	-0.01128	-0.01247	-0.01362	-0.01461	-0.01552	-0.01627	-0.01705
				574	0.128	0.2694	1.1282				4.20095	1.42787			4.20095	1.89124														3007.3	0.22296	0.23628	3007.3	0.22734	0.21629		1221.7	-0.000767805	-0.00411	-0.00642	-0.00829	-0.00983	-0.01125	-0.01245	-0.01358	-0.01456	-0.01547	-0.01622	-0.017
				575	0.1294	0.2732	1.1506				4.25025	1.44198			4.25025	1.90955														3007.4	0.22253	0.23631	3007.4	0.22666	0.21609		1222.67	-0.000768335	-0.00411	-0.0064	-0.00827	-0.0098	-0.0112	-0.01241	-0.01352	-0.0145	-0.01541	-0.01615	-0.01694
				576	0.1307	0.277	1.1733				4.29955	1.45604			4.29955	1.92779														3007.5	0.22193	0.23681	3007.5	0.22606	0.21572		1223.63	-0.000768174	-0.0041	-0.00639	-0.00824	-0.00975	-0.01113	-0.01236	-0.01345	-0.01441	-0.01532	-0.01607	-0.01685
				577	0.132	0.281	1.1965				4.34885	1.47005			4.34885	1.94595														3007.6	0.22122	0.23781	3007.6	0.2256	0.21526		1224.6	-0.000766361	-0.00409	-0.00636	-0.0082	-0.00969	-0.01105	-0.01229	-0.01336	-0.01431	-0.01521	-0.01597	-0.01674
				578	0.1334	0.2852	1.2204				4.39815	1.484			4.39815	1.96404														3007.7	0.22045	0.23918	3007.7	0.2253	0.21482		1225.56	-0.000762955	-0.00406	-0.00634	-0.00815	-0.00962	-0.01096	-0.0122	-0.01326	-0.01419	-0.01508	-0.01585	-0.01661
				579	0.1349	0.2897	1.2453				4.44745	1.49791			4.44745	1.98206														3007.8	0.21974	0.2407	3007.8	0.2251	0.2145		1226.53	-0.000757798	-0.00403	-0.0063	-0.00808	-0.00953	-0.01086	-0.01209	-0.01314	-0.01405	-0.01492	-0.0157	-0.01645
				580	0.1364	0.2944	1.2712				4.49675	1.51176			4.49675	2														3007.9	0.21915	0.24213	3007.9	0.22492	0.21444		1227.49	-0.000751403	-0.00399	-0.00625	-0.008	-0.00943	-0.01075	-0.01196	-0.01301	-0.0139	-0.01475	-0.01554	-0.01626
				581	0.1379	0.2993	1.2982				4.54605	1.52557			4.54605	2.01788														3008	0.21874	0.24329	3008	0.2247	0.21471		1228.45	-0.000743826	-0.00394	-0.0062	-0.00791	-0.00931	-0.01063	-0.01181	-0.01285	-0.01373	-0.01456	-0.01535	-0.01606
				582	0.1395	0.3044	1.3263				4.59535	1.53932			4.59535	2.03568														3008.1	0.21849	0.24409	3008.1	0.22443	0.21528		1229.42	-0.000735346	-0.00389	-0.00613	-0.00781	-0.00919	-0.0105	-0.01166	-0.01268	-0.01355	-0.01435	-0.01514	-0.01583
				583	0.1411	0.3097	1.3552				4.64464	1.55302			4.64464	2.05341														3008.2	0.21836	0.24449	3008.2	0.22414	0.21606		1230.38	-0.000725765	-0.00384	-0.00605	-0.0077	-0.00906	-0.01036	-0.01149	-0.0125	-0.01336	-0.01414	-0.01491	-0.0156
				584	0.1428	0.315	1.3847				4.69394	1.56668			4.69394	2.07107														3008.3	0.21825	0.2445	3008.3	0.22387	0.21691		1231.35	-0.000715172	-0.00378	-0.00596	-0.00759	-0.00892	-0.01021	-0.01131	-0.0123	-0.01316	-0.01391	-0.01466	-0.01535
				585	0.1446	0.3205	1.4143				4.74324	1.58028			4.74324	2.08866														3008.4	0.21812	0.24418	3008.4	0.22363	0.21773		1232.31	-0.00070386	-0.00372	-0.00586	-0.00747	-0.00878	-0.01005	-0.01113	-0.01209	-0.01296	-0.01368	-0.01441	-0.01509
				586	0.1465	0.3261	1.444				4.79254	1.59384			4.79254	2.10618														3008.5	0.21797	0.24357	3008.5	0.22342	0.21842		1233.28	-0.000692804	-0.00366	-0.00576	-0.00734	-0.00863	-0.00988	-0.01094	-0.01188	-0.01274	-0.01345	-0.01415	-0.01483
				587	0.1485	0.3319	1.4735				4.84184	1.60735			4.84184	2.12363														3008.6	0.21788	0.24274	3008.6	0.22321	0.21888		1234.24	-0.000683103	-0.00361	-0.00565	-0.00722	-0.00848	-0.00971	-0.01075	-0.01166	-0.01253	-0.01322	-0.01389	-0.01457
				588	0.1506	0.3377	1.503				4.89114	1.62081			4.89114	2.14101														3008.7	0.21792	0.24177	3008.7	0.22303	0.21902		1235.2	-0.000676073	-0.00355	-0.00555	-0.00709	-0.00833	-0.00954	-0.01056	-0.01146	-0.01231	-0.01299	-0.01364	-0.01431
				589	0.1528	0.3437	1.5325				4.94044	1.63422			4.94044	2.15832														3008.8	0.21811	0.24078	3008.8	0.22287	0.21879		1236.17	-0.000672131	-0.00349	-0.00544	-0.00697	-0.00818	-0.00938	-0.01037	-0.01126	-0.0121	-0.01277	-0.01339	-0.01405
				590	0.1551	0.3497	1.5621				4.98974	1.64758			4.98974	2.17557														3008.9	0.2184	0.23989	3008.9	0.22272	0.21825		1237.13	-0.000670794	-0.00344	-0.00535	-0.00685	-0.00804	-0.00921	-0.01019	-0.01106	-0.01189	-0.01255	-0.01316	-0.01381
				591	0.1575	0.3559	1.5918				5	1.65036			5	2.17915														3009	0.21875	0.23917	3009	0.22252	0.21754		1238.1	-0.0006703	-0.00338	-0.00525	-0.00674	-0.0079	-0.00906	-0.01001	-0.01088	-0.01168	-0.01234	-0.01293	-0.01357
				592	0.16	0.3621	1.6216				5.03904	1.6609			5.03904	2.19275														3009.1	0.21923	0.23867	3009.1	0.22219	0.21681		1239.06	-0.000668226	-0.00333	-0.00516	-0.00663	-0.00776	-0.0089	-0.00983	-0.01069	-0.01148	-0.01214	-0.01272	-0.01334
				593	0.1624	0.3684	1.6515				5.08834	1.67417			5.08834	2.20985														3009.2	0.21997	0.23842	3009.2	0.22171	0.21616		1240.03	-0.000662199	-0.00327	-0.00507	-0.00651	-0.00762	-0.00875	-0.00966	-0.01051	-0.01128	-0.01194	-0.0125	-0.01311
				594	0.1647	0.3745	1.6815				5.13764	1.68739			5.13764	2.2269														3009.3	0.22107	0.23847	3009.3	0.22115	0.21555		1240.99	-0.000650192	-0.0032	-0.00498	-0.00639	-0.00748	-0.00859	-0.00948	-0.01032	-0.01108	-0.01173	-0.01229	-0.01288
				595	0.1669	0.3806	1.7114				5.18694	1.70057			5.18694	2.24387														3009.4	0.22251	0.23881	3009.4	0.22059	0.21492		1241.95	-0.00063213	-0.00313	-0.00488	-0.00627	-0.00734	-0.00843	-0.00931	-0.01013	-0.01088	-0.01152	-0.01208	-0.01265
				596	0.1689	0.3864	1.7414				5.23624	1.7137			5.23624	2.26078														3009.5	0.22412	0.23942	3009.5	0.22009	0.21427		1242.92	-0.000608947	-0.00305	-0.00477	-0.00614	-0.00719	-0.00827	-0.00913	-0.00993	-0.01068	-0.0113	-0.01187	-0.01242
				597	0.1706	0.3921	1.7718				5.28554	1.72678			5.28554	2.27763														3009.6	0.2257	0.24018	3009.6	0.21967	0.21368		1243.88	-0.000583034	-0.00297	-0.00466	-0.00601	-0.00705	-0.0081	-0.00896	-0.00974	-0.01048	-0.01108	-0.01166	-0.01219
				598	0.1719	0.3974	1.8029				5.33483	1.73981			5.33483	2.2944														3009.7	0.22708	0.24097	3009.7	0.21929	0.21329		1244.85	-0.00055718	-0.00288	-0.00455	-0.00587	-0.00691	-0.00794	-0.00879	-0.00955	-0.01028	-0.01087	-0.01145	-0.01197
				599	0.1729	0.4023	1.8353				5.38413	1.7528			5.38413	2.31112														3009.8	0.2282	0.24166	3009.8	0.21895	0.21318		1245.81	-0.000533963	-0.0028	-0.00444	-0.00574	-0.00677	-0.00778	-0.00863	-0.00937	-0.01008	-0.01065	-0.01125	-0.01175
				600	0.1735	0.4069	1.869				5.43343	1.76575			5.43343	2.32777														3009.9	0.22904	0.24211	3009.9	0.21872	0.21328		1246.77	-0.000514679	-0.00271	-0.00433	-0.00561	-0.00663	-0.00763	-0.00847	-0.0092	-0.00989	-0.01045	-0.01106	-0.01154
				601	0.174	0.4115	1.9035				5.48273	1.77865			5.48273	2.34435														3010	0.2296	0.24219	3010	0.21876	0.21345		1247.74	-0.000500085	-0.00264	-0.00423	-0.00549	-0.00651	-0.00748	-0.00832	-0.00904	-0.00971	-0.01026	-0.01087	-0.01134
				602	0.1744	0.4161	1.9381				5.53203	1.7915			5.53203	2.36087														3010.1	0.22991	0.24183	3010.1	0.21918	0.21355		1248.7	-0.000489747	-0.00257	-0.00413	-0.00537	-0.00638	-0.00735	-0.00817	-0.00888	-0.00954	-0.01009	-0.0107	-0.01115
				603	0.1751	0.4209	1.9717				5.58133	1.80431			5.58133	2.37733														3010.2	0.23003	0.24101	3010.2	0.22002	0.21351		1249.67	-0.000483324	-0.00251	-0.00404	-0.00527	-0.00626	-0.00722	-0.00803	-0.00874	-0.00938	-0.00992	-0.01053	-0.01097
				604	0.176	0.426	2.0038				5.63063	1.81708			5.63063	2.39372														3010.3	0.23003	0.23982	3010.3	0.22122	0.21335		1250.63	-0.000480462	-0.00246	-0.00395	-0.00516	-0.00614	-0.00709	-0.00789	-0.0086	-0.00923	-0.00976	-0.01036	-0.0108
				605	0.1774	0.4315	2.034				5.67993	1.8298			5.67993	2.41005														3010.4	0.22995	0.23843	3010.4	0.22263	0.21314		1251.6	-0.000480532	-0.00241	-0.00387	-0.00507	-0.00603	-0.00697	-0.00776	-0.00847	-0.00908	-0.00961	-0.0102	-0.01064
				606	0.179	0.4372	2.0623				5.72923	1.84247			5.72923	2.42632														3010.5	0.22978	0.23701	3010.5	0.2241	0.21301		1252.56	-0.000483146	-0.00237	-0.00379	-0.00497	-0.00592	-0.00686	-0.00763	-0.00833	-0.00894	-0.00947	-0.01004	-0.01049
				607	0.181	0.443	2.0891				5.77853	1.8551			5.77853	2.44253														3010.6	0.22946	0.23573	3010.6	0.22554	0.21307		1253.52	-0.000487646	-0.00233	-0.00371	-0.00488	-0.00581	-0.00675	-0.0075	-0.0082	-0.0088	-0.00932	-0.00988	-0.01034
				608	0.183	0.449	2.1147				5.82783	1.86769			5.82783	2.45867														3010.7	0.22893	0.23468	3010.7	0.22688	0.21335		1254.49	-0.00049213	-0.00229	-0.00364	-0.0048	-0.00571	-0.00664	-0.00737	-0.00806	-0.00867	-0.00919	-0.00972	-0.0102
				609	0.185	0.4549	2.1395				5.87713	1.88024			5.87713	2.47476														3010.8	0.22821	0.23389	3010.8	0.22813	0.21379		1255.45	-0.000494864	-0.00225	-0.00357	-0.00471	-0.00561	-0.00653	-0.00725	-0.00793	-0.00854	-0.00905	-0.00957	-0.01006
				610	0.1869	0.4607	2.1637				5.92643	1.89274			5.92643	2.49078														3010.9	0.2274	0.23332	3010.9	0.22927	0.2143		1256.42	-0.000493739	-0.00221	-0.00351	-0.00463	-0.00552	-0.00643	-0.00713	-0.0078	-0.00841	-0.00892	-0.00942	-0.00993
				611	0.1887	0.4665	2.1876				5.97573	1.9052			5.97573	2.50674														3011	0.2267	0.23287	3011	0.23025	0.21481		1257.38	-0.000487293	-0.00217	-0.00345	-0.00455	-0.00543	-0.00633	-0.00702	-0.00767	-0.0083	-0.00879	-0.00929	-0.0098
				612	0.1906	0.4724	2.2111				6.02503	1.91761			6.02503	2.52264														3011.1	0.22627	0.23241	3011.1	0.23096	0.21531		1258.35	-0.000475535	-0.00212	-0.00339	-0.00448	-0.00535	-0.00623	-0.00691	-0.00755	-0.00818	-0.00866	-0.00916	-0.00968
				613	0.1925	0.4784	2.2343				6.07432	1.92999			6.07432	2.53848														3011.2	0.22618	0.23185	3011.2	0.23128	0.21578		1259.31	-0.000459712	-0.00208	-0.00334	-0.00441	-0.00527	-0.00614	-0.00681	-0.00744	-0.00808	-0.00855	-0.00904	-0.00956
				614	0.1945	0.4845	2.2574				6.12362	1.94232			6.12362	2.55426														3011.3	0.22635	0.23115	3011.3	0.23116	0.2162		1260.27	-0.000442121	-0.00205	-0.00329	-0.00435	-0.00519	-0.00606	-0.00672	-0.00735	-0.00798	-0.00845	-0.00894	-0.00945
				615	0.1966	0.4906	2.2806				6.17292	1.9546			6.17292	2.56998														3011.4	0.22658	0.23037	3011.4	0.23063	0.21653		1261.24	-0.000425591	-0.00202	-0.00325	-0.0043	-0.00512	-0.00599	-0.00665	-0.00726	-0.00788	-0.00835	-0.00885	-0.00935
				616	0.1986	0.4968	2.3041				6.22222	1.96685			6.22222	2.58565														3011.5	0.22673	0.22965	3011.5	0.22985	0.21674		1262.2	-0.00041239	-0.00199	-0.00321	-0.00426	-0.00506	-0.00593	-0.00658	-0.00719	-0.0078	-0.00827	-0.00877	-0.00926
				617	0.2005	0.503	2.328				6.27152	1.97906			6.27152	2.60125														3011.6	0.22672	0.22914	3011.6	0.22899	0.21682		1263.17	-0.00040343	-0.00197	-0.00317	-0.00422	-0.00501	-0.00587	-0.00652	-0.00713	-0.00773	-0.00821	-0.00871	-0.00918
				618	0.2024	0.5091	2.3519				6.32082	1.99122			6.32082	2.6168														3011.7	0.22653	0.22899	3011.7	0.22814	0.21682		1264.13	-0.000398294	-0.00196	-0.00314	-0.00419	-0.00497	-0.00582	-0.00648	-0.00708	-0.00767	-0.00815	-0.00865	-0.00911
				619	0.2042	0.515	2.3752				6.37012	2.00334			6.37012	2.63228														3011.8	0.22623	0.22922	3011.8	0.22735	0.21682		1265.1	-0.000395693	-0.00195	-0.00312	-0.00417	-0.00493	-0.00578	-0.00644	-0.00704	-0.00763	-0.00811	-0.0086	-0.00905
				620	0.2061	0.5207	2.3974				6.41942	2.01542			6.41942	2.64771														3011.9	0.22587	0.22973	3011.9	0.22656	0.21687		1266.06	-0.000393534	-0.00194	-0.0031	-0.00415	-0.00491	-0.00575	-0.00641	-0.007	-0.00759	-0.00807	-0.00856	-0.00899
				621	0.2079	0.5262	2.4177				6.46872	2.02746			6.46872	2.66309														3012	0.22556	0.23038	3012	0.22574	0.21695		1267.02	-0.000390462	-0.00193	-0.00308	-0.00413	-0.00489	-0.00573	-0.00638	-0.00697	-0.00756	-0.00804	-0.00852	-0.00894
				622	0.2096	0.5315	2.436				6.51802	2.03946			6.51802	2.6784														3012.1	0.22541	0.23104	3012.1	0.22486	0.21699		1267.99	-0.000385729	-0.00193	-0.00306	-0.00412	-0.00487	-0.0057	-0.00635	-0.00694	-0.00754	-0.00802	-0.00848	-0.0089
				623	0.2113	0.5367	2.4524				6.56732	2.05142			6.56732	2.69366														3012.2	0.22549	0.23165	3012.2	0.22394	0.21695		1268.95	-0.000379899	-0.00192	-0.00305	-0.0041	-0.00486	-0.00569	-0.00632	-0.00692	-0.00752	-0.00799	-0.00844	-0.00885
				624	0.213	0.5418	2.4672				6.61662	2.06334			6.61662	2.70886														3012.3	0.22577	0.23221	3012.3	0.22299	0.21682		1269.92	-0.00037392	-0.00191	-0.00304	-0.00408	-0.00485	-0.00567	-0.0063	-0.0069	-0.0075	-0.00797	-0.0084	-0.00882
				625	0.2147	0.5469	2.4811				6.66592	2.07522			6.66592	2.72401														3012.4	0.22617	0.23271	3012.4	0.22202	0.2167		1270.88	-0.000368764	-0.0019	-0.00303	-0.00406	-0.00485	-0.00566	-0.00628	-0.00688	-0.00748	-0.00795	-0.00837	-0.00878
				626	0.2163	0.5519	2.4945				6.71522	2.08705			6.71522	2.7391														3012.5	0.2266	0.23314	3012.5	0.22101	0.21666		1271.85	-0.000365701	-0.00189	-0.00302	-0.00405	-0.00484	-0.00564	-0.00627	-0.00687	-0.00746	-0.00793	-0.00834	-0.00875
				627	0.2178	0.5569	2.5079				6.76451	2.09885			6.76451	2.75414														3012.6	0.22698	0.23348	3012.6	0.21995	0.21676		1272.81	-0.000364698	-0.00188	-0.00301	-0.00405	-0.00483	-0.00563	-0.00626	-0.00686	-0.00744	-0.0079	-0.00831	-0.00872
				628	0.2193	0.5619	2.5216				6.81381	2.11061			6.81381	2.76912														3012.7	0.22728	0.23371	3012.7	0.21885	0.217		1273.77	-0.000365424	-0.00188	-0.003	-0.00404	-0.00483	-0.00561	-0.00625	-0.00684	-0.00743	-0.00788	-0.00829	-0.0087
				629	0.2207	0.567	2.5354				6.86311	2.12233			6.86311	2.78404														3012.8	0.22746	0.23388	3012.8	0.21776	0.21732		1274.74	-0.000366745	-0.00187	-0.003	-0.00404	-0.00482	-0.0056	-0.00625	-0.00683	-0.00741	-0.00786	-0.00828	-0.00867
				630	0.222	0.5721	2.549				6.91241	2.13401			6.91241	2.79891														3012.9	0.22752	0.23408	3012.9	0.21676	0.21768		1275.7	-0.000367682	-0.00186	-0.00299	-0.00404	-0.00481	-0.00558	-0.00625	-0.00681	-0.00739	-0.00784	-0.00827	-0.00865
				631	0.2234	0.5771	2.5618				6.96171	2.14565			6.96171	2.81373														3013	0.22749	0.23436	3013	0.21592	0.21799		1276.67	-0.000367094	-0.00186	-0.00299	-0.00404	-0.00479	-0.00557	-0.00624	-0.00679	-0.00737	-0.00781	-0.00825	-0.00863
				632	0.2249	0.5819	2.5736				7.01101	2.15726			7.01101	2.82849														3013.1	0.22743	0.2347	3013.1	0.21529	0.21823		1277.63	-0.000364107	-0.00186	-0.00298	-0.00404	-0.00478	-0.00555	-0.00624	-0.00677	-0.00735	-0.00779	-0.00824	-0.00861
				633	0.2264	0.5865	2.5843				7.06031	2.16882			7.06031	2.8432														3013.2	0.22741	0.23494	3013.2	0.21487	0.21838		1278.59	-0.000358338	-0.00185	-0.00298	-0.00403	-0.00476	-0.00553	-0.00623	-0.00675	-0.00732	-0.00777	-0.00823	-0.00859
				634	0.228	0.5908	2.5942				7.10961	2.18035			7.10961	2.85785														3013.3	0.22745	0.23487	3013.3	0.21465	0.21845		1279.56	-0.000349737	-0.00185	-0.00298	-0.00403	-0.00474	-0.00552	-0.00621	-0.00673	-0.0073	-0.00774	-0.00821	-0.00857
				635	0.2296	0.5949	2.6038				7.15891	2.19184			7.15891	2.87245														3013.4	0.22753	0.23443	3013.4	0.21459	0.21845		1280.52	-0.000339033	-0.00184	-0.00297	-0.00401	-0.00472	-0.0055	-0.0062	-0.00671	-0.00727	-0.00772	-0.00819	-0.00855
				636	0.2311	0.5987	2.6134				7.20821	2.20329			7.20821	2.887														3013.5	0.22762	0.23373	3013.5	0.21464	0.21845		1281.49	-0.000327246	-0.00183	-0.00297	-0.004	-0.0047	-0.00549	-0.00618	-0.0067	-0.00725	-0.0077	-0.00817	-0.00853
				637	0.2325	0.6023	2.623				7.25751	2.2147			7.25751	2.9015														3013.6	0.22773	0.23301	3013.6	0.21469	0.21852		1282.45	-0.000315526	-0.00182	-0.00297	-0.00399	-0.00469	-0.00549	-0.00616	-0.00669	-0.00723	-0.00768	-0.00815	-0.00852
				638	0.2337	0.6057	2.6323				7.30681	2.22608			7.30681	2.91594														3013.7	0.22789	0.23253	3013.7	0.21462	0.21879		1283.42	-0.000305566	-0.00181	-0.00296	-0.00398	-0.00468	-0.00549	-0.00615	-0.00668	-0.00721	-0.00766	-0.00814	-0.0085
				639	0.2349	0.6089	2.6408				7.35611	2.23741			7.35611	2.93034														3013.8	0.22813	0.23241	3013.8	0.2144	0.21937		1284.38	-0.000298537	-0.0018	-0.00296	-0.00397	-0.00468	-0.00548	-0.00613	-0.00668	-0.0072	-0.00765	-0.00812	-0.00849
				640	0.2359	0.6119	2.6481				7.40541	2.24871			7.40541	2.94468														3013.9	0.22844	0.2326	3013.9	0.21408	0.22032		1285.34	-0.000295165	-0.00179	-0.00295	-0.00396	-0.00468	-0.00548	-0.00612	-0.00668	-0.00719	-0.00764	-0.00811	-0.00849
				641	0.2368	0.6147	2.6542				7.4547	2.25998			7.4547	2.95897														3014	0.22874	0.23295	3014	0.2138	0.2216		1286.31	-0.000295541	-0.00178	-0.00294	-0.00395	-0.00469	-0.00547	-0.00611	-0.00668	-0.00718	-0.00763	-0.0081	-0.00848
				642	0.2377	0.6173	2.6593				7.504	2.2712			7.504	2.9732														3014.1	0.22895	0.23337	3014.1	0.21371	0.223		1287.27	-0.000299509	-0.00178	-0.00293	-0.00394	-0.00469	-0.00546	-0.00609	-0.00667	-0.00717	-0.00763	-0.00809	-0.00847
				643	0.2385	0.6197	2.6637				7.5533	2.2824			7.5533	2.98739														3014.2	0.22902	0.23378	3014.2	0.21391	0.22428		1288.24	-0.000305931	-0.00178	-0.00293	-0.00393	-0.0047	-0.00545	-0.00608	-0.00666	-0.00716	-0.00763	-0.00808	-0.00845
				644	0.2392	0.6219	2.668				7.6026	2.29355			7.6026	3.00153														3014.3	0.22892	0.23422	3014.3	0.21439	0.22523		1289.2	-0.000313667	-0.00179	-0.00292	-0.00392	-0.0047	-0.00544	-0.00607	-0.00665	-0.00715	-0.00763	-0.00808	-0.00844
				645	0.2399	0.6239	2.6723				7.6519	2.30467			7.6519	3.01561														3014.4	0.22869	0.23476	3014.4	0.21504	0.22573		1290.17	-0.000321721	-0.00179	-0.00292	-0.00392	-0.0047	-0.00543	-0.00606	-0.00664	-0.00715	-0.00763	-0.00807	-0.00843
				646	0.2405	0.6258	2.6766				7.7012	2.31575			7.7012	3.02965														3014.5	0.22842	0.23553	3014.5	0.21577	0.22584		1291.13	-0.000329193	-0.0018	-0.00293	-0.00393	-0.0047	-0.00543	-0.00606	-0.00664	-0.00715	-0.00763	-0.00807	-0.00842
				647	0.241	0.6274	2.68				7.7505	2.32679			7.7505	3.04364														3014.6	0.22821	0.23656	3014.6	0.2165	0.22575		1292.09	-0.00033523	-0.00181	-0.00293	-0.00394	-0.0047	-0.00544	-0.00606	-0.00664	-0.00716	-0.00764	-0.00807	-0.00841
				648	0.2416	0.629	2.6816				7.7998	2.3378			7.7998	3.05757														3014.7	0.22813	0.2378	3014.7	0.21724	0.22563		1293.06	-0.000339851	-0.00182	-0.00295	-0.00395	-0.0047	-0.00545	-0.00607	-0.00665	-0.00717	-0.00765	-0.00807	-0.00841
				649	0.2422	0.6305	2.6807				7.8491	2.34878			7.8491	3.07146														3014.8	0.22812	0.2391	3014.8	0.21805	0.22555		1294.02	-0.000342398	-0.00183	-0.00296	-0.00397	-0.0047	-0.00547	-0.00608	-0.00667	-0.00719	-0.00766	-0.00807	-0.00842
				650	0.2427	0.6318	2.6772				7.8984	2.35971			7.8984	3.0853														3014.9	0.22811	0.24024	3014.9	0.21898	0.2255		1294.99	-0.000343177	-0.00184	-0.00298	-0.004	-0.00471	-0.00549	-0.0061	-0.00669	-0.00721	-0.00767	-0.00808	-0.00843
				651	0.2432	0.633	2.6718				7.9477	2.37062			7.9477	3.09909														3015	0.22803	0.24109	3015	0.22003	0.22539		1295.95	-0.000342566	-0.00184	-0.003	-0.00401	-0.00472	-0.00551	-0.00612	-0.00671	-0.00723	-0.00769	-0.0081	-0.00845
				652	0.2434	0.6339	2.6657				7.997	2.38149			7.997	3.11283														3015.1	0.22779	0.24161	3015.1	0.22119	0.22517		1296.91	-0.000340881	-0.00184	-0.00302	-0.00403	-0.00474	-0.00553	-0.00615	-0.00673	-0.00725	-0.00771	-0.00811	-0.00846
				653	0.2435	0.6344	2.66				8.0463	2.39232			8.0463	3.12652														3015.2	0.22736	0.24184	3015.2	0.2224	0.22481		1297.88	-0.000338745	-0.00185	-0.00303	-0.00404	-0.00475	-0.00555	-0.00617	-0.00674	-0.00727	-0.00773	-0.00812	-0.00848
				654	0.2433	0.6346	2.655				8.0956	2.40312			8.0956	3.14017														3015.3	0.22669	0.24187	3015.3	0.22367	0.22434		1298.84	-0.000337104	-0.00185	-0.00304	-0.00404	-0.00476	-0.00557	-0.00619	-0.00675	-0.00729	-0.00775	-0.00813	-0.0085
				655	0.2431	0.6345	2.6506				8.14489	2.41388			8.14489	3.15377														3015.4	0.22581	0.2418	3015.4	0.22497	0.22379		1299.81	-0.000336119	-0.00186	-0.00306	-0.00404	-0.00476	-0.00558	-0.00621	-0.00676	-0.0073	-0.00776	-0.00813	-0.00852
				656	0.2427	0.6342	2.6466				8.19419	2.42461			8.19419	3.16732														3015.5	0.22483	0.24169	3015.5	0.22626	0.22309		1300.77	-0.000335873	-0.00186	-0.00307	-0.00404	-0.00477	-0.00558	-0.00623	-0.00677	-0.00732	-0.00778	-0.00814	-0.00854
				657	0.2424	0.6336	2.6431				8.24349	2.43531			8.24349	3.18082														3015.6	0.22393	0.24159	3015.6	0.2274	0.22217		1301.74	-0.00033617	-0.00187	-0.00308	-0.00405	-0.00478	-0.00559	-0.00624	-0.00677	-0.00733	-0.00778	-0.00814	-0.00856
				658	0.2422	0.6329	2.6401				8.29279	2.44597			8.29279	3.19427														3015.7	0.22328	0.24147	3015.7	0.22826	0.22097		1302.7	-0.000336814	-0.00188	-0.00308	-0.00405	-0.00478	-0.00559	-0.00624	-0.00678	-0.00734	-0.00778	-0.00813	-0.00857
				659	0.2421	0.6319	2.6372				8.34209	2.4566			8.34209	3.20768														3015.8	0.22295	0.24128	3015.8	0.22878	0.21961		1303.66	-0.000338071	-0.00189	-0.00309	-0.00405	-0.00479	-0.00559	-0.00624	-0.00678	-0.00734	-0.00777	-0.00814	-0.00858
				660	0.2421	0.6308	2.6337				8.39139	2.46719			8.39139	3.22104														3015.9	0.22292	0.24096	3015.9	0.22897	0.21824		1304.63	-0.000340007	-0.0019	-0.00309	-0.00406	-0.00479	-0.00559	-0.00624	-0.00678	-0.00734	-0.00776	-0.00814	-0.00858
				661	0.242	0.6295	2.6284				8.44069	2.47775			8.44069	3.23436														3016	0.22304	0.24054	3016	0.22891	0.21698		1305.59	-0.000343483	-0.00191	-0.00309	-0.00406	-0.00479	-0.00559	-0.00623	-0.00677	-0.00734	-0.00774	-0.00814	-0.00858
				662	0.2418	0.6281	2.6207				8.48999	2.48828			8.48999	3.24763														3016.1	0.22315	0.24012	3016.1	0.22867	0.21584		1306.56	-0.000348787	-0.00192	-0.00309	-0.00405	-0.00479	-0.00558	-0.00622	-0.00677	-0.00734	-0.00773	-0.00815	-0.00858
				663	0.2414	0.6264	2.6106				8.53929	2.49877			8.53929	3.26086														3016.2	0.2231	0.23987	3016.2	0.22826	0.2147		1307.52	-0.000356123	-0.00193	-0.00308	-0.00405	-0.00478	-0.00557	-0.00621	-0.00676	-0.00734	-0.00772	-0.00816	-0.00858
				664	0.2409	0.6245	2.5989				8.58859	2.50923			8.58859	3.27403														3016.3	0.22284	0.23988	3016.3	0.22769	0.21342		1308.49	-0.000364897	-0.00194	-0.00307	-0.00404	-0.00478	-0.00557	-0.00621	-0.00676	-0.00734	-0.00771	-0.00818	-0.00858
				665	0.2403	0.6224	2.587				8.63789	2.51966			8.63789	3.28717														3016.4	0.22242	0.24013	3016.4	0.22696	0.21202		1309.45	-0.00037366	-0.00195	-0.00306	-0.00404	-0.00478	-0.00556	-0.0062	-0.00675	-0.00735	-0.00772	-0.00819	-0.00858
				666	0.2396	0.62	2.5757				8.68719	2.53005			8.68719	3.30026														3016.5	0.22195	0.24052	3016.5	0.22614	0.21067		1310.41	-0.000381003	-0.00196	-0.00306	-0.00403	-0.00477	-0.00556	-0.0062	-0.00676	-0.00735	-0.00773	-0.00821	-0.00858
				667	0.2388	0.6172	2.5655				8.73649	2.54041			8.73649	3.3133														3016.6	0.22156	0.24092	3016.6	0.22533	0.20964		1311.38	-0.000385169	-0.00195	-0.00305	-0.00403	-0.00477	-0.00556	-0.00621	-0.00676	-0.00736	-0.00774	-0.00822	-0.00859
				668	0.2379	0.6142	2.5558				8.78579	2.55074			8.78579	3.3263														3016.7	0.2213	0.24124	3016.7	0.22459	0.20919		1312.34	-0.000385488	-0.00194	-0.00305	-0.00403	-0.00478	-0.00556	-0.00622	-0.00676	-0.00737	-0.00776	-0.00822	-0.0086
				669	0.2369	0.611	2.5461				8.83509	2.56104			8.83509	3.33925														3016.8	0.22113	0.2414	3016.8	0.22398	0.20939		1313.31	-0.000382146	-0.00193	-0.00305	-0.00402	-0.00478	-0.00556	-0.00623	-0.00677	-0.00737	-0.00778	-0.00823	-0.00862
				670	0.2358	0.6075	2.5357				8.88438	2.5713			8.88438	3.35216														3016.9	0.22093	0.24138	3016.9	0.22355	0.21019		1314.27	-0.000375892	-0.0019	-0.00305	-0.00402	-0.00478	-0.00557	-0.00624	-0.00676	-0.00737	-0.0078	-0.00823	-0.00863
				671	0.2347	0.6038	2.5241				8.93368	2.58154			8.93368	3.36503														3017	0.22063	0.24119	3017	0.22336	0.21135		1315.24	-0.000368198	-0.00188	-0.00304	-0.00402	-0.00478	-0.00558	-0.00624	-0.00676	-0.00737	-0.00781	-0.00823	-0.00865
				672	0.2334	0.5997	2.5115				8.98298	2.59174			8.98298	3.37785														3017.1	0.22016	0.24093	3017.1	0.22337	0.21264		1316.2	-0.000359885	-0.00186	-0.00303	-0.00401	-0.00478	-0.00559	-0.00624	-0.00675	-0.00736	-0.00782	-0.00823	-0.00865
				673	0.2321	0.5952	2.4981				9.03228	2.60191			9.03228	3.39063														3017.2	0.21955	0.24072	3017.2	0.22349	0.21382		1317.16	-0.000351389	-0.00184	-0.00303	-0.004	-0.00478	-0.00559	-0.00623	-0.00673	-0.00735	-0.00782	-0.00822	-0.00865
				674	0.2306	0.5904	2.4839				9.08158	2.61204			9.08158	3.40337														3017.3	0.21888	0.24063	3017.3	0.22357	0.21475		1318.13	-0.000342554	-0.00183	-0.00301	-0.00399	-0.00477	-0.00559	-0.00622	-0.00672	-0.00733	-0.00781	-0.00822	-0.00863
				675	0.229	0.5854	2.4689				9.13088	2.62215			9.13088	3.41606														3017.4	0.21826	0.24065	3017.4	0.22357	0.21537		1319.09	-0.000333054	-0.00182	-0.003	-0.00398	-0.00475	-0.00559	-0.00619	-0.0067	-0.00731	-0.00779	-0.0082	-0.00861
				676	0.2275	0.5803	2.4531				9.18018	2.63222			9.18018	3.42871														3017.5	0.21782	0.24072	3017.5	0.2235	0.21569		1320.06	-0.000322202	-0.00181	-0.00299	-0.00397	-0.00473	-0.00557	-0.00617	-0.00667	-0.00728	-0.00777	-0.00818	-0.00857
				677	0.226	0.5752	2.4363				9.22948	2.64227			9.22948	3.44132														3017.6	0.21768	0.24076	3017.6	0.22346	0.21574		1321.02	-0.000310322	-0.00181	-0.00297	-0.00395	-0.0047	-0.00554	-0.00613	-0.00665	-0.00724	-0.00774	-0.00815	-0.00853
				678	0.2246	0.5702	2.4185				9.27878	2.65228			9.27878	3.45389														3017.7	0.21796	0.24076	3017.7	0.22346	0.21555		1321.99	-0.000297904	-0.00181	-0.00296	-0.00394	-0.00467	-0.00551	-0.0061	-0.00662	-0.0072	-0.0077	-0.00811	-0.00848
				679	0.2231	0.5652	2.3996				9.32808	2.66226			9.32808	3.46641														3017.8	0.21866	0.24077	3017.8	0.22346	0.21516		1322.95	-0.000285863	-0.0018	-0.00294	-0.00392	-0.00464	-0.00546	-0.00607	-0.00659	-0.00716	-0.00766	-0.00806	-0.00843
				680	0.2215	0.5603	2.3798				9.37738	2.67221			9.37738	3.47889														3017.9	0.21974	0.24092	3017.9	0.22345	0.21463		1323.91	-0.000275118	-0.0018	-0.00292	-0.00391	-0.00461	-0.00542	-0.00604	-0.00656	-0.00712	-0.00761	-0.008	-0.00838
				681	0.22	0.5554	2.3591				9.42668	2.68213			9.42668	3.49133														3018	0.22102	0.2413	3018	0.22346	0.21404		1324.88	-0.000265912	-0.00178	-0.0029	-0.00389	-0.00458	-0.00538	-0.00601	-0.00654	-0.00708	-0.00756	-0.00795	-0.00833
				682	0.2185	0.5503	2.3378				9.47598	2.69202			9.47598	3.50373														3018.1	0.22229	0.24192	3018.1	0.22358	0.21348		1325.84	-0.000258459	-0.00177	-0.00288	-0.00387	-0.00455	-0.00534	-0.00598	-0.00651	-0.00704	-0.00752	-0.0079	-0.00828
				683	0.2169	0.5452	2.316				9.52528	2.70188			9.52528	3.51608														3018.2	0.22339	0.24269	3018.2	0.22386	0.21306		1326.81	-0.000252432	-0.00175	-0.00287	-0.00385	-0.00453	-0.00531	-0.00595	-0.00649	-0.00701	-0.00748	-0.00785	-0.00824
				684	0.2153	0.5398	2.2941				9.57457	2.71171			9.57457	3.5284														3018.3	0.22426	0.24345	3018.3	0.22424	0.21281		1327.77	-0.000247826	-0.00173	-0.00286	-0.00383	-0.00451	-0.00529	-0.00593	-0.00647	-0.00698	-0.00745	-0.00781	-0.00821
				685	0.2135	0.5344	2.2722				9.62387	2.72151			9.62387	3.54067														3018.4	0.22497	0.24409	3018.4	0.22457	0.21272		1328.73	-0.000245019	-0.00171	-0.00284	-0.00381	-0.00449	-0.00527	-0.00591	-0.00645	-0.00697	-0.00742	-0.00779	-0.00818
				686	0.2117	0.5288	2.2503				9.67317	2.73128			9.67317	3.55291														3018.5	0.2256	0.2446	3018.5	0.22468	0.21268		1329.7	-0.000244703	-0.00169	-0.00284	-0.0038	-0.00448	-0.00526	-0.0059	-0.00644	-0.00696	-0.00741	-0.00777	-0.00816
				687	0.2098	0.5231	2.2283				9.72247	2.74102			9.72247	3.5651														3018.6	0.22621	0.24506	3018.6	0.22451	0.2126		1330.66	-0.000247701	-0.00168	-0.00284	-0.00379	-0.00448	-0.00526	-0.00589	-0.00644	-0.00696	-0.0074	-0.00777	-0.00816
				688	0.2079	0.5172	2.2056				9.77177	2.75073			9.77177	3.57725														3018.7	0.22678	0.24558	3018.7	0.22411	0.21247		1331.63	-0.00025447	-0.00168	-0.00284	-0.00378	-0.00449	-0.00526	-0.0059	-0.00644	-0.00696	-0.00741	-0.00778	-0.00816
				689	0.2061	0.5112	2.1821				9.82107	2.76041			9.82107	3.58937														3018.8	0.22726	0.24624	3018.8	0.22361	0.21233		1332.59	-0.00026475	-0.00168	-0.00285	-0.00379	-0.00449	-0.00527	-0.00591	-0.00644	-0.00697	-0.00743	-0.0078	-0.00817
				690	0.2042	0.505	2.1573				9.87037	2.77006			9.87037	3.60144														3018.9	0.22755	0.24706	3018.9	0.22312	0.21229		1333.56	-0.000277341	-0.00169	-0.00286	-0.0038	-0.00451	-0.00529	-0.00593	-0.00646	-0.00698	-0.00745	-0.00782	-0.0082
				691	0.2022	0.4986	2.1312				9.91967	2.77969			9.91967	3.61347														3019	0.2276	0.24797	3019	0.22268	0.21243		1334.52	-0.000290613	-0.0017	-0.00288	-0.00382	-0.00453	-0.00532	-0.00596	-0.00648	-0.007	-0.00749	-0.00785	-0.00823
				692	0.2001	0.4919	2.1039				9.96897	2.78928			9.96897	3.62547														3019.1	0.22748	0.2489	3019.1	0.22226	0.21275		1335.48	-0.000302533	-0.00171	-0.0029	-0.00385	-0.00455	-0.00535	-0.00599	-0.0065	-0.00703	-0.00752	-0.00789	-0.00827
				693	0.1978	0.4851	2.0756				10	2.7953			10	3.633														3019.2	0.22729	0.24973	3019.2	0.22184	0.21317		1336.45	-0.000311651	-0.00173	-0.00293	-0.00388	-0.00457	-0.00538	-0.00602	-0.00653	-0.00706	-0.00756	-0.00792	-0.00832
				694	0.1955	0.4782	2.0466				10.0183	2.79884			10.0183	3.63742														3019.3	0.22714	0.25036	3019.3	0.22145	0.21359		1337.41	-0.0003177	-0.00175	-0.00295	-0.00391	-0.0046	-0.00541	-0.00606	-0.00657	-0.00709	-0.0076	-0.00796	-0.00837
				695	0.1931	0.4712	2.0173				10.0676	2.80838			10.0676	3.64934														3019.4	0.22704	0.2507	3019.4	0.22119	0.21387		1338.38	-0.000321132	-0.00176	-0.00297	-0.00395	-0.00463	-0.00545	-0.00609	-0.0066	-0.00713	-0.00764	-0.008	-0.00841
				696	0.1907	0.4643	1.9879				10.1169	2.81789			10.1169	3.66121														3019.5	0.22696	0.25074	3019.5	0.22115	0.21393		1339.34	-0.000323272	-0.00178	-0.00299	-0.00398	-0.00466	-0.00548	-0.00612	-0.00664	-0.00717	-0.00768	-0.00804	-0.00846
				697	0.1884	0.4575	1.9588				10.1662	2.82736			10.1662	3.67305														3019.6	0.22689	0.25057	3019.6	0.22138	0.21378		1340.31	-0.000325576	-0.00179	-0.003	-0.00401	-0.00468	-0.00552	-0.00615	-0.00668	-0.00722	-0.00771	-0.00808	-0.0085
				698	0.1862	0.4508	1.9301				10.2155	2.83681			10.2155	3.68485														3019.7	0.22692	0.25033	3019.7	0.22181	0.21355		1341.27	-0.000329163	-0.00181	-0.00302	-0.00404	-0.00471	-0.00555	-0.00618	-0.00671	-0.00727	-0.00774	-0.00812	-0.00854
				699	0.1841	0.4442	1.9019				10.2648	2.84623			10.2648	3.69661														3019.8	0.22713	0.25016	3019.8	0.22233	0.2134		1342.23	-0.000334031	-0.00182	-0.00303	-0.00407	-0.00475	-0.00558	-0.00621	-0.00675	-0.00731	-0.00778	-0.00817	-0.00858
				700	0.1821	0.4376	1.874				10.3141	2.85563			10.3141	3.70833														3019.9	0.22759	0.25014	3019.9	0.22285	0.21336		1343.2	-0.000339927	-0.00184	-0.00305	-0.0041	-0.00478	-0.00561	-0.00625	-0.00679	-0.00736	-0.00781	-0.00821	-0.00862
				701	0.1802	0.4312	1.8466				10.3634	2.86499			10.3634	3.72001														3020	0.2283	0.25033	3020	0.22332	0.21333		1344.16	-0.000345886	-0.00185	-0.00307	-0.00412	-0.00481	-0.00563	-0.00628	-0.00682	-0.0074	-0.00785	-0.00826	-0.00866
				702	0.1784	0.4249	1.8194				10.4127	2.87433			10.4127	3.73166														3020.1	0.22921	0.25076	3020.1	0.22375	0.21314		1345.13	-0.000351021	-0.00187	-0.00308	-0.00414	-0.00483	-0.00566	-0.00631	-0.00686	-0.00744	-0.00788	-0.0083	-0.0087
				703	0.1767	0.4188	1.7922				10.462	2.88364			10.462	3.74327														3020.2	0.23026	0.25142	3020.2	0.22418	0.21272		1346.09	-0.000355129	-0.00188	-0.00309	-0.00416	-0.00486	-0.00569	-0.00634	-0.00688	-0.00747	-0.00792	-0.00834	-0.00874
				704	0.175	0.4128	1.7651				10.5113	2.89292			10.5113	3.75484														3020.3	0.23137	0.25219	3020.3	0.22462	0.21209		1347.06	-0.000358195	-0.00189	-0.00311	-0.00418	-0.00488	-0.00571	-0.00637	-0.00691	-0.00749	-0.00795	-0.00837	-0.00877
				705	0.1733	0.407	1.7377				10.5606	2.90217			10.5606	3.76638														3020.4	0.23238	0.25286	3020.4	0.22508	0.21139		1348.02	-0.000360593	-0.0019	-0.00311	-0.00419	-0.00491	-0.00573	-0.00639	-0.00693	-0.00751	-0.00798	-0.00839	-0.00879
				706	0.1715	0.4012	1.7101				10.6099	2.9114			10.6099	3.77787														3020.5	0.23318	0.2532	3020.5	0.22557	0.21072		1348.98	-0.000362518	-0.0019	-0.00312	-0.0042	-0.00492	-0.00575	-0.00641	-0.00694	-0.00753	-0.008	-0.00841	-0.00882
				707	0.1697	0.3954	1.6823				10.6592	2.9206			10.6592	3.78933														3020.6	0.23367	0.25313	3020.6	0.22609	0.21009		1349.95	-0.000364155	-0.0019	-0.00313	-0.0042	-0.00494	-0.00576	-0.00642	-0.00695	-0.00754	-0.00801	-0.00842	-0.00883
				708	0.1678	0.3895	1.6543				10.7085	2.92977			10.7085	3.80076														3020.7	0.23391	0.25268	3020.7	0.22667	0.20943		1350.91	-0.000365022	-0.0019	-0.00313	-0.0042	-0.00495	-0.00576	-0.00642	-0.00696	-0.00755	-0.00802	-0.00843	-0.00884
				709	0.1658	0.3834	1.626				10.7578	2.93892			10.7578	3.81214														3020.8	0.23397	0.25199	3020.8	0.22734	0.20866		1351.88	-0.000364841	-0.0019	-0.00314	-0.0042	-0.00495	-0.00577	-0.00642	-0.00696	-0.00755	-0.00803	-0.00843	-0.00885
				710	0.1638	0.3773	1.5977				10.8071	2.94804			10.8071	3.82349														3020.9	0.23395	0.25119	3020.9	0.22808	0.20776		1352.84	-0.000362821	-0.0019	-0.00314	-0.0042	-0.00495	-0.00576	-0.00641	-0.00696	-0.00755	-0.00803	-0.00843	-0.00886
				711	0.1618	0.3711	1.5695				10.8564	2.95713			10.8564	3.83481														3021	0.23387	0.25033	3021	0.22886	0.2068		1353.81	-0.000358804	-0.0019	-0.00314	-0.00419	-0.00495	-0.00576	-0.00641	-0.00696	-0.00754	-0.00803	-0.00843	-0.00886
				712	0.1598	0.365	1.5414				10.9057	2.96619			10.9057	3.84608														3021.1	0.23372	0.24939	3021.1	0.22957	0.20585		1354.77	-0.000353351	-0.0019	-0.00314	-0.00419	-0.00495	-0.00576	-0.00641	-0.00697	-0.00754	-0.00803	-0.00843	-0.00886
				713	0.1578	0.359	1.5138				10.955	2.97523			10.955	3.85733														3021.2	0.2335	0.24838	3021.2	0.23018	0.20494		1355.73	-0.000347331	-0.00191	-0.00315	-0.00419	-0.00495	-0.00575	-0.00641	-0.00697	-0.00753	-0.00803	-0.00844	-0.00887
				714	0.1558	0.3531	1.4868				11.0043	2.98424			11.0043	3.86853														3021.3	0.23326	0.24733	3021.3	0.23062	0.20399		1356.7	-0.000342172	-0.00191	-0.00315	-0.00419	-0.00496	-0.00576	-0.00641	-0.00698	-0.00753	-0.00803	-0.00844	-0.00888
				715	0.154	0.3474	1.4604				11.0535	2.99323			11.0535	3.8797														3021.4	0.23307	0.24631	3021.4	0.23087	0.20288		1357.66	-0.000339257	-0.00192	-0.00315	-0.00419	-0.00497	-0.00576	-0.00642	-0.00699	-0.00754	-0.00804	-0.00845	-0.00889
				716	0.1522	0.3419	1.4348				11.1029	3.00219			11.1029	3.89084														3021.5	0.23298	0.24542	3021.5	0.23087	0.20158		1358.63	-0.000339241	-0.00193	-0.00316	-0.0042	-0.00499	-0.00578	-0.00643	-0.00701	-0.00755	-0.00805	-0.00847	-0.0089
				717	0.1506	0.3366	1.41				11.1522	3.01112			11.1522	3.90194														3021.6	0.23297	0.24475	3021.6	0.23059	0.20016		1359.59	-0.000342704	-0.00194	-0.00317	-0.00421	-0.00501	-0.00579	-0.00644	-0.00703	-0.00757	-0.00806	-0.00848	-0.00891
				718	0.149	0.3315	1.3858				11.2014	3.02003			11.2014	3.91301														3021.7	0.23294	0.24432	3021.7	0.23005	0.19875		1360.56	-0.000349231	-0.00195	-0.00318	-0.00423	-0.00503	-0.00581	-0.00645	-0.00705	-0.00759	-0.00808	-0.0085	-0.00893
				719	0.1476	0.3267	1.3623				11.2508	3.02891			11.2508	3.92404														3021.8	0.23281	0.2441	3021.8	0.22934	0.19743		1361.52	-0.000358118	-0.00196	-0.00319	-0.00424	-0.00505	-0.00582	-0.00647	-0.00706	-0.00761	-0.00811	-0.00851	-0.00894
				720	0.1462	0.322	1.3392				11.3001	3.03776			11.3001	3.93503														3021.9	0.23258	0.24402	3021.9	0.22859	0.19622		1362.48	-0.000368738	-0.00196	-0.0032	-0.00425	-0.00506	-0.00583	-0.00648	-0.00708	-0.00763	-0.00813	-0.00853	-0.00895
				721	0.145	0.3176	1.3164				11.3493	3.04659			11.3493	3.94599														3022	0.23235	0.24399	3022	0.22789	0.19511		1363.45	-0.00037999	-0.00196	-0.00321	-0.00426	-0.00507	-0.00584	-0.0065	-0.00709	-0.00765	-0.00814	-0.00854	-0.00895
				722	0.1438	0.3132	1.2938				11.3986	3.05539			11.3986	3.95692														3022.1	0.23224	0.24394	3022.1	0.22729	0.19406		1364.41	-0.000391588	-0.00195	-0.00323	-0.00427	-0.00508	-0.00585	-0.00651	-0.0071	-0.00767	-0.00815	-0.00854	-0.00896
				723	0.1426	0.3088	1.2715				11.448	3.06417			11.448	3.96781														3022.2	0.23238	0.24387	3022.2	0.22676	0.19312		1365.38	-0.000403176	-0.00195	-0.00324	-0.00428	-0.00508	-0.00586	-0.00653	-0.00711	-0.00769	-0.00816	-0.00855	-0.00897
				724	0.1413	0.3045	1.2495				11.4972	3.07293			11.4972	3.97867														3022.3	0.23281	0.24376	3022.3	0.22627	0.19238		1366.34	-0.000414816	-0.00195	-0.00325	-0.00429	-0.00508	-0.00587	-0.00655	-0.00712	-0.0077	-0.00816	-0.00856	-0.00898
				725	0.14	0.3002	1.2279				11.5465	3.08165			11.5465	3.9895														3022.4	0.23347	0.2436	3022.4	0.2258	0.19194		1367.31	-0.000426437	-0.00196	-0.00327	-0.0043	-0.00509	-0.00588	-0.00657	-0.00713	-0.00772	-0.00817	-0.00857	-0.00899
				726	0.1388	0.296	1.2069				11.5959	3.09036			11.5959	4.00029														3022.5	0.23423	0.24337	3022.5	0.22533	0.19183		1368.27	-0.000437993	-0.00196	-0.00328	-0.00431	-0.00509	-0.0059	-0.00659	-0.00713	-0.00773	-0.00818	-0.00858	-0.00901
				727	0.1377	0.2919	1.1866				11.6451	3.09903			11.6451	4.01104														3022.6	0.2349	0.24306	3022.6	0.22481	0.19199		1369.23	-0.000448925	-0.00196	-0.00329	-0.00433	-0.0051	-0.00591	-0.00661	-0.00715	-0.00774	-0.0082	-0.0086	-0.00903
				728	0.1367	0.2879	1.1669				11.6944	3.10769			11.6944	4.02177														3022.7	0.23536	0.24268	3022.7	0.2242	0.19229		1370.2	-0.000458738	-0.00197	-0.0033	-0.00434	-0.00511	-0.00592	-0.00662	-0.00716	-0.00775	-0.00822	-0.00862	-0.00904
				729	0.1356	0.284	1.148				11.7437	3.11632			11.7437	4.03246														3022.8	0.23554	0.24223	3022.8	0.22354	0.19263		1371.16	-0.000466164	-0.00197	-0.00331	-0.00435	-0.00512	-0.00594	-0.00663	-0.00717	-0.00776	-0.00824	-0.00864	-0.00906
				730	0.1345	0.2802	1.1297				11.793	3.12492			11.793	4.04312														3022.9	0.23549	0.24177	3022.9	0.22294	0.19296		1372.13	-0.000470656	-0.00198	-0.00331	-0.00436	-0.00514	-0.00595	-0.00664	-0.00718	-0.00777	-0.00826	-0.00866	-0.00907
				731	0.1333	0.2766	1.112				11.8423	3.1335			11.8423	4.05374														3023	0.23533	0.24135	3023	0.22261	0.19332		1373.09	-0.000471306	-0.00198	-0.00331	-0.00436	-0.00515	-0.00595	-0.00664	-0.0072	-0.00778	-0.00826	-0.00868	-0.00908
				732	0.1322	0.2731	1.0949				11.8916	3.14205			11.8916	4.06433														3023.1	0.2352	0.24098	3023.1	0.22271	0.19373		1374.06	-0.000468181	-0.00198	-0.0033	-0.00436	-0.00515	-0.00596	-0.00665	-0.00721	-0.00779	-0.00826	-0.00869	-0.00908
				733	0.1311	0.2698	1.0783				11.9409	3.15058			11.9409	4.07489														3023.2	0.23515	0.24062	3023.2	0.22322	0.19423		1375.02	-0.000461313	-0.00197	-0.00329	-0.00436	-0.00516	-0.00596	-0.00665	-0.00722	-0.0078	-0.00826	-0.0087	-0.00909
				734	0.1302	0.2667	1.0625				11.9902	3.15909			11.9902	4.08542														3023.3	0.23513	0.24022	3023.3	0.22396	0.19482		1375.98	-0.000451793	-0.00197	-0.00329	-0.00435	-0.00516	-0.00595	-0.00666	-0.00722	-0.00781	-0.00825	-0.00871	-0.00909
				735	0.1294	0.2639	1.0474				12.0395	3.16757			12.0395	4.09591														3023.4	0.23503	0.2397	3023.4	0.22464	0.1955		1376.95	-0.000440657	-0.00196	-0.00328	-0.00435	-0.00516	-0.00595	-0.00666	-0.00723	-0.00782	-0.00824	-0.00871	-0.0091
				736	0.1288	0.2614	1.033				12.0888	3.17603			12.0888	4.10638														3023.5	0.23476	0.23903	3023.5	0.2251	0.1963		1377.91	-0.000429051	-0.00196	-0.00327	-0.00436	-0.00515	-0.00595	-0.00668	-0.00724	-0.00783	-0.00824	-0.00872	-0.00911
				737	0.1283	0.2592	1.0195				12.1381	3.18446			12.1381	4.11681														3023.6	0.23434	0.23823	3023.6	0.22534	0.19722		1378.88	-0.000418502	-0.00195	-0.00327	-0.00436	-0.00516	-0.00596	-0.00669	-0.00726	-0.00785	-0.00825	-0.00873	-0.00913
				738	0.1279	0.2571	1.0066				12.1874	3.19287			12.1874	4.1272														3023.7	0.23388	0.23729	3023.7	0.22555	0.19827		1379.84	-0.000410259	-0.00195	-0.00327	-0.00437	-0.00516	-0.00597	-0.00671	-0.00727	-0.00787	-0.00826	-0.00874	-0.00914
				739	0.1275	0.2551	0.9944				12.2367	3.20125			12.2367	4.13757														3023.8	0.23352	0.23625	3023.8	0.2259	0.19943		1380.81	-0.000405469	-0.00194	-0.00327	-0.00438	-0.00517	-0.00598	-0.00672	-0.00729	-0.00788	-0.00828	-0.00875	-0.00916
				740	0.127	0.2532	0.9827				12.286	3.20962			12.286	4.14791														3023.9	0.23328	0.23514	3023.9	0.2265	0.20064		1381.77	-0.000405057	-0.00194	-0.00327	-0.00439	-0.00518	-0.00601	-0.00674	-0.00731	-0.00789	-0.0083	-0.00877	-0.00918
				741	0.1265	0.2513	0.9715				12.3353	3.21795			12.3353	4.15821														3024	0.23313	0.23406	3024	0.22728	0.20186		1382.73	-0.000409372	-0.00194	-0.00327	-0.00441	-0.0052	-0.00603	-0.00676	-0.00732	-0.0079	-0.00832	-0.00878	-0.0092
				742	0.1259	0.2495	0.9608				12.3846	3.22627			12.3846	4.16848														3024.1	0.23299	0.23315	3024.1	0.22808	0.20302		1383.7	-0.000418115	-0.00195	-0.00328	-0.00442	-0.00522	-0.00606	-0.00678	-0.00734	-0.00792	-0.00835	-0.0088	-0.00922
				743	0.1253	0.2477	0.9504				12.4339	3.23456			12.4339	4.17872														3024.2	0.23284	0.23249	3024.2	0.22876	0.20407		1384.66	-0.000430161	-0.00196	-0.0033	-0.00444	-0.00524	-0.00608	-0.00679	-0.00735	-0.00793	-0.00837	-0.00882	-0.00924
				744	0.1248	0.2458	0.9405				12.4832	3.24283			12.4832	4.18893														3024.3	0.23274	0.23208	3024.3	0.22924	0.20495		1385.63	-0.000443373	-0.00196	-0.00331	-0.00447	-0.00527	-0.00611	-0.00681	-0.00737	-0.00795	-0.00839	-0.00884	-0.00927
				745	0.1243	0.2438	0.931				12.5325	3.25108			12.5325	4.19911														3024.4	0.23273	0.23184	3024.4	0.22947	0.20564		1386.59	-0.000455878	-0.00197	-0.00334	-0.00449	-0.00529	-0.00613	-0.00683	-0.00739	-0.00797	-0.00842	-0.00886	-0.0093
				746	0.1238	0.242	0.922				12.5818	3.2593			12.5818	4.20926														3024.5	0.2328	0.23169	3024.5	0.22945	0.20611		1387.56	-0.000465219	-0.00199	-0.00336	-0.00452	-0.00532	-0.00615	-0.00685	-0.00741	-0.008	-0.00844	-0.00889	-0.00933
				747	0.1233	0.2402	0.9135				12.6311	3.2675			12.6311	4.21938														3024.6	0.23291	0.23159	3024.6	0.22919	0.20639		1388.52	-0.0004702	-0.002	-0.00337	-0.00454	-0.00534	-0.00617	-0.00687	-0.00744	-0.00802	-0.00847	-0.00892	-0.00936
				748	0.1228	0.2387	0.9055				12.6804	3.27567			12.6804	4.22946														3024.7	0.23305	0.23155	3024.7	0.22877	0.20657		1389.48	-0.000470339	-0.00201	-0.00339	-0.00456	-0.00536	-0.00619	-0.0069	-0.00748	-0.00805	-0.00849	-0.00895	-0.00939
				749	0.1224	0.2374	0.898				12.7297	3.28383			12.7297	4.23952														3024.8	0.23325	0.23163	3024.8	0.22832	0.20674		1390.45	-0.000466391	-0.00202	-0.00341	-0.00458	-0.00538	-0.00621	-0.00692	-0.00751	-0.00809	-0.00852	-0.00898	-0.00942
				750	0.1221	0.2363	0.8912				12.779	3.29196			12.779	4.24955														3024.9	0.23351	0.23192	3024.9	0.22805	0.20699		1391.41	-0.000459458	-0.00203	-0.00342	-0.00459	-0.0054	-0.00623	-0.00694	-0.00755	-0.00812	-0.00855	-0.00902	-0.00946
				751	0.1219	0.2354	0.885				12.8283	3.30007			12.8283	4.25954														3025	0.23379	0.23254	3025	0.22812	0.20734		1392.38	-0.000450638	-0.00203	-0.00344	-0.00459	-0.00542	-0.00626	-0.00697	-0.00758	-0.00816	-0.00859	-0.00905	-0.00949
				752	0.1218	0.2345	0.8792				12.8776	3.30815			12.8776	4.26951														3025.1	0.23397	0.23358	3025.1	0.22858	0.20776		1393.34	-0.000441079	-0.00204	-0.00345	-0.0046	-0.00544	-0.00628	-0.00699	-0.00761	-0.00819	-0.00863	-0.00909	-0.00953
				753	0.1216	0.2338	0.874				12.9269	3.31621			12.9269	4.27945														3025.2	0.23388	0.23501	3025.2	0.22939	0.20818		1394.3	-0.000431327	-0.00205	-0.00347	-0.0046	-0.00545	-0.00631	-0.00702	-0.00764	-0.00823	-0.00866	-0.00912	-0.00956
				754	0.1214	0.2331	0.8692				12.9762	3.32426			12.9762	4.28935														3025.3	0.23342	0.23665	3025.3	0.23044	0.20855		1395.27	-0.000422077	-0.00206	-0.00349	-0.00461	-0.00547	-0.00633	-0.00704	-0.00766	-0.00827	-0.0087	-0.00916	-0.00959
				755	0.1212	0.2326	0.8649				13.0255	3.33227			13.0255	4.29923														3025.4	0.23261	0.23827	3025.4	0.23162	0.20886		1396.23	-0.000413447	-0.00207	-0.0035	-0.00462	-0.00549	-0.00636	-0.00706	-0.00768	-0.0083	-0.00874	-0.00919	-0.00962
				756	0.1209	0.2322	0.8611				13.0748	3.34027			13.0748	4.30908														3025.5	0.2316	0.23967	3025.5	0.23287	0.20916		1397.2	-0.00040625	-0.00208	-0.00352	-0.00463	-0.0055	-0.00638	-0.00708	-0.00769	-0.00832	-0.00877	-0.00922	-0.00964
				757	0.1207	0.232	0.8579				13.1241	3.34825			13.1241	4.3189														3025.6	0.23062	0.24074	3025.6	0.23409	0.2095		1398.16	-0.000401016	-0.00209	-0.00353	-0.00464	-0.00552	-0.0064	-0.00711	-0.00771	-0.00834	-0.00881	-0.00925	-0.00967
				758	0.1206	0.2318	0.8553				13.1734	3.3562			13.1734	4.32869														3025.7	0.22988	0.24152	3025.7	0.23516	0.20987		1399.13	-0.000398422	-0.0021	-0.00354	-0.00466	-0.00554	-0.00643	-0.00713	-0.00773	-0.00835	-0.00884	-0.00928	-0.00969
				759	0.1205	0.2317	0.8534				13.2227	3.36413			13.2227	4.33845														3025.8	0.22946	0.24207	3025.8	0.23598	0.21015		1400.09	-0.000398643	-0.00211	-0.00356	-0.00468	-0.00556	-0.00645	-0.00716	-0.00776	-0.00836	-0.00887	-0.00931	-0.00972
				760	0.1203	0.2315	0.852				13.272	3.37204			13.272	4.34818														3025.9	0.22936	0.24253	3025.9	0.23648	0.2102		1401.05	-0.000400758	-0.00213	-0.00357	-0.00471	-0.00559	-0.00647	-0.00719	-0.00778	-0.00837	-0.0089	-0.00935	-0.00975
				761	0.1202	0.2314	0.8512				13.3213	3.37993			13.3213	4.35788														3026	0.22947	0.24303	3026	0.23671	0.20992		1402.02	-0.000403555	-0.00214	-0.00359	-0.00474	-0.00561	-0.00649	-0.00722	-0.00781	-0.00838	-0.00893	-0.00939	-0.00979
				762	0.1202	0.2314	0.8508				13.3706	3.38779			13.3706	4.36756														3026.1	0.22965	0.24369	3026.1	0.23681	0.20938		1402.98	-0.00040543	-0.00214	-0.0036	-0.00476	-0.00563	-0.00651	-0.00725	-0.00784	-0.0084	-0.00896	-0.00942	-0.00982
				763	0.1202	0.2315	0.8509				13.4199	3.39564			13.4199	4.3772														3026.2	0.2298	0.24454	3026.2	0.23687	0.2087		1403.95	-0.000404783	-0.00215	-0.00361	-0.00479	-0.00566	-0.00653	-0.00728	-0.00787	-0.00842	-0.00898	-0.00946	-0.00986
				764	0.1203	0.2317	0.8513				13.4692	3.40346			13.4692	4.38682														3026.3	0.22983	0.24551	3026.3	0.23695	0.20806		1404.91	-0.000400922	-0.00215	-0.00362	-0.00481	-0.00568	-0.00655	-0.0073	-0.0079	-0.00845	-0.009	-0.00949	-0.00989
				765	0.1205	0.232	0.8522				13.5185	3.41126			13.5185	4.39641														3026.4	0.22974	0.24648	3026.4	0.23701	0.2075		1405.88	-0.000394255	-0.00215	-0.00363	-0.00484	-0.0057	-0.00657	-0.00733	-0.00793	-0.00849	-0.00902	-0.00951	-0.00992
				766	0.1208	0.2324	0.8534				13.5678	3.41904			13.5678	4.40597														3026.5	0.22951	0.24728	3026.5	0.23695	0.20699		1406.84	-0.000386272	-0.00215	-0.00363	-0.00486	-0.00572	-0.0066	-0.00734	-0.00796	-0.00852	-0.00904	-0.00953	-0.00994
				767	0.121	0.2328	0.855				13.6171	3.4268			13.6171	4.4155														3026.6	0.22912	0.24779	3026.6	0.23672	0.2064		1407.8	-0.000379353	-0.00216	-0.00364	-0.00488	-0.00574	-0.00662	-0.00736	-0.00798	-0.00856	-0.00906	-0.00955	-0.00997
				768	0.1213	0.2333	0.8568				13.6664	3.43454			13.6664	4.42501														3026.7	0.22851	0.24792	3026.7	0.23626	0.20564		1408.77	-0.000375253	-0.00217	-0.00366	-0.0049	-0.00576	-0.00665	-0.00737	-0.008	-0.0086	-0.00908	-0.00956	-0.00999
				769	0.1215	0.2339	0.8589				13.7157	3.44225			13.7157	4.43449														3026.8	0.22767	0.2477	3026.8	0.23556	0.20473		1409.73	-0.000375276	-0.00218	-0.00368	-0.00492	-0.00578	-0.00667	-0.00738	-0.00801	-0.00863	-0.0091	-0.00958	-0.01001
				770	0.1217	0.2347	0.8614				13.765	3.44995			13.765	4.44394														3026.9	0.22664	0.24724	3026.9	0.23467	0.20376		1410.7	-0.000379636	-0.0022	-0.0037	-0.00494	-0.0058	-0.00669	-0.00739	-0.00802	-0.00866	-0.00912	-0.0096	-0.01002
				771	0.122	0.2355	0.8643				13.8143	3.45763			13.8143	4.45336														3027	0.22553	0.24669	3027	0.23365	0.20288		1411.66	-0.000387524	-0.00221	-0.00373	-0.00496	-0.00581	-0.00671	-0.00741	-0.00803	-0.00869	-0.00914	-0.00961	-0.01004
				772	0.1223	0.2365	0.8676				13.8636	3.46528			13.8636	4.46275														3027.1	0.22449	0.24618	3027.1	0.23259	0.20219		1412.62	-0.000397376	-0.00222	-0.00375	-0.00497	-0.00582	-0.00672	-0.00743	-0.00803	-0.00871	-0.00916	-0.00962	-0.01005
				773	0.1227	0.2375	0.8713				13.9129	3.47291			13.9129	4.47212														3027.2	0.22362	0.24576	3027.2	0.23157	0.20178		1413.59	-0.000407623	-0.00223	-0.00377	-0.00498	-0.00582	-0.00673	-0.00745	-0.00804	-0.00873	-0.00918	-0.00963	-0.01006
				774	0.123	0.2386	0.8754				13.9622	3.48053			13.9622	4.48146														3027.3	0.22305	0.24536	3027.3	0.23066	0.20164		1414.55	-0.000417272	-0.00224	-0.00378	-0.00499	-0.00582	-0.00673	-0.00747	-0.00804	-0.00874	-0.00919	-0.00964	-0.01007
				775	0.1232	0.2396	0.8799				14.0115	3.48812			14.0115	4.49077														3027.4	0.22287	0.24485	3027.4	0.22987	0.20169		1415.52	-0.000425809	-0.00224	-0.00379	-0.00499	-0.00583	-0.00673	-0.00749	-0.00804	-0.00875	-0.0092	-0.00964	-0.01008
				776	0.1233	0.2406	0.8848				14.0608	3.49569			14.0608	4.50006														3027.5	0.2231	0.24415	3027.5	0.22917	0.20179		1416.48	-0.000433253	-0.00225	-0.00379	-0.005	-0.00583	-0.00673	-0.0075	-0.00804	-0.00875	-0.0092	-0.00965	-0.01009
				777	0.1234	0.2417	0.8901				14.1101	3.50325			14.1101	4.50932														3027.6	0.22365	0.24325	3027.6	0.22853	0.20174		1417.45	-0.00043939	-0.00225	-0.00379	-0.005	-0.00583	-0.00673	-0.0075	-0.00805	-0.00875	-0.00921	-0.00965	-0.01011
				778	0.1236	0.243	0.8957				14.1594	3.51078			14.1594	4.51855														3027.7	0.22432	0.24219	3027.7	0.22795	0.20142		1418.41	-0.000444715	-0.00226	-0.00379	-0.005	-0.00584	-0.00673	-0.00749	-0.00806	-0.00874	-0.0092	-0.00966	-0.01012
				779	0.1239	0.2443	0.9018				14.2087	3.51829			14.2087	4.52776														3027.8	0.22486	0.24101	3027.8	0.22739	0.20081		1419.38	-0.000448932	-0.00226	-0.00379	-0.005	-0.00584	-0.00672	-0.00748	-0.00807	-0.00874	-0.0092	-0.00966	-0.01014
				780	0.1243	0.2458	0.9083				14.258	3.52578			14.258	4.53694														3027.9	0.22509	0.23979	3027.9	0.2268	0.20005		1420.34	-0.000451535	-0.00226	-0.00378	-0.005	-0.00584	-0.00672	-0.00746	-0.00807	-0.00872	-0.00919	-0.00966	-0.01015
				781	0.1248	0.2474	0.9151				14.3073	3.53325			14.3073	4.54609														3028	0.22501	0.23861	3028	0.22615	0.19939		1421.3	-0.000452291	-0.00227	-0.00377	-0.005	-0.00584	-0.00671	-0.00744	-0.00806	-0.0087	-0.00917	-0.00965	-0.01015
				782	0.1255	0.2492	0.9222				14.3566	3.54071			14.3566	4.55522														3028.1	0.22477	0.2376	3028.1	0.22541	0.19901		1422.27	-0.000451095	-0.00226	-0.00376	-0.00499	-0.00583	-0.0067	-0.00742	-0.00805	-0.00868	-0.00915	-0.00964	-0.01013
				783	0.1263	0.251	0.9296				14.4059	3.54814			14.4059	4.56432														3028.2	0.22451	0.23687	3028.2	0.2246	0.19895		1423.23	-0.000448165	-0.00226	-0.00375	-0.00498	-0.00581	-0.00668	-0.0074	-0.00802	-0.00865	-0.00913	-0.00962	-0.01011
				784	0.1272	0.2529	0.9374				14.4552	3.55555			14.4552	4.5734														3028.3	0.22434	0.23651	3028.3	0.22376	0.19914		1424.2	-0.000444223	-0.00226	-0.00373	-0.00496	-0.00579	-0.00665	-0.00737	-0.00799	-0.00861	-0.0091	-0.00959	-0.01008
				785	0.1281	0.2549	0.9454				14.5045	3.56294			14.5045	4.58245														3028.4	0.22421	0.23651	3028.4	0.22291	0.19942		1425.16	-0.000439722	-0.00225	-0.00372	-0.00494	-0.00577	-0.00662	-0.00734	-0.00795	-0.00857	-0.00906	-0.00956	-0.01004
				786	0.1289	0.257	0.9536				14.5538	3.57032			14.5538	4.59147														3028.5	0.22398	0.23673	3028.5	0.22208	0.19967		1426.12	-0.000435914	-0.00224	-0.0037	-0.00491	-0.00574	-0.00659	-0.00731	-0.00791	-0.00853	-0.00903	-0.00952	-0.01
				787	0.1296	0.2592	0.9619				14.6031	3.57767			14.6031	4.60047														3028.6	0.22355	0.23703	3028.6	0.22132	0.19985		1427.09	-0.000433433	-0.00222	-0.00368	-0.00488	-0.00572	-0.00656	-0.00728	-0.00788	-0.00849	-0.009	-0.00948	-0.00995
				788	0.1302	0.2613	0.9702				14.6524	3.585			14.6524	4.60944														3028.7	0.22291	0.23732	3028.7	0.22071	0.19999		1428.05	-0.000432975	-0.00221	-0.00366	-0.00485	-0.00569	-0.00653	-0.00726	-0.00785	-0.00846	-0.00897	-0.00945	-0.00991
				789	0.1308	0.2633	0.9785				14.7017	3.59232			14.7017	4.61839														3028.8	0.22209	0.23758	3028.8	0.22035	0.20019		1429.02	-0.000435175	-0.00219	-0.00365	-0.00483	-0.00566	-0.00651	-0.00723	-0.00782	-0.00842	-0.00894	-0.00942	-0.00986
				790	0.1313	0.2651	0.9868				14.751	3.59961			14.751	4.62731														3028.9	0.22115	0.23783	3028.9	0.22026	0.2005		1429.98	-0.000440084	-0.00218	-0.00364	-0.00481	-0.00563	-0.00649	-0.00721	-0.0078	-0.0084	-0.00892	-0.00939	-0.00982
				791	0.1317	0.2669	0.9951				14.8003	3.60689			14.8003	4.63621														3029	0.22014	0.23806	3029	0.22044	0.20094		1430.95	-0.000447208	-0.00217	-0.00363	-0.0048	-0.00561	-0.00647	-0.00718	-0.00779	-0.00837	-0.0089	-0.00937	-0.00979
				792	0.1322	0.2685	1.0036				14.8496	3.61415			14.8496	4.64508														3029.1	0.21912	0.23821	3029.1	0.2208	0.20144		1431.91	-0.000455516	-0.00217	-0.00361	-0.00479	-0.00558	-0.00645	-0.00716	-0.00777	-0.00834	-0.00888	-0.00934	-0.00975
				793	0.1327	0.27	1.0121				14.8989	3.62139			14.8989	4.65392														3029.2	0.21817	0.23824	3029.2	0.22122	0.20193		1432.87	-0.000463244	-0.00217	-0.0036	-0.00478	-0.00555	-0.00643	-0.00713	-0.00776	-0.00831	-0.00885	-0.0093	-0.00971
				794	0.1333	0.2715	1.0207				14.9482	3.62861			14.9482	4.66274														3029.3	0.21742	0.23814	3029.3	0.2216	0.20235		1433.84	-0.000469129	-0.00216	-0.00358	-0.00476	-0.00552	-0.0064	-0.0071	-0.00773	-0.00827	-0.00882	-0.00926	-0.00966
				795	0.1338	0.2731	1.0294				14.9975	3.63581			14.9975	4.67154														3029.4	0.21692	0.23802	3029.4	0.2219	0.20268		1434.8	-0.000471403	-0.00216	-0.00355	-0.00473	-0.00549	-0.00636	-0.00705	-0.0077	-0.00822	-0.00878	-0.00921	-0.00961
				796	0.1342	0.2747	1.0382				15.0468	3.64299			15.0468	4.68031														3029.5	0.21666	0.23793	3029.5	0.22215	0.20289		1435.77	-0.000469079	-0.00214	-0.00352	-0.00469	-0.00545	-0.00632	-0.007	-0.00765	-0.00817	-0.00872	-0.00916	-0.00955
				797	0.1346	0.2763	1.0471				15.0961	3.65015			15.0961	4.68906														3029.6	0.21658	0.23788	3029.6	0.22244	0.20295		1436.73	-0.000462384	-0.00212	-0.00348	-0.00465	-0.00541	-0.00628	-0.00695	-0.00759	-0.00811	-0.00866	-0.00909	-0.00948
				798	0.1349	0.2779	1.0561				15.1454	3.65729			15.1454	4.69778														3029.7	0.21663	0.23774	3029.7	0.22284	0.20281		1437.7	-0.000452302	-0.00209	-0.00344	-0.0046	-0.00537	-0.00623	-0.00689	-0.00753	-0.00805	-0.00859	-0.00903	-0.00941
				799	0.1353	0.2794	1.0652				15.1947	3.66442			15.1947	4.70648														3029.8	0.21682	0.23735	3029.8	0.22334	0.20249		1438.66	-0.000440747	-0.00206	-0.0034	-0.00455	-0.00532	-0.00618	-0.00684	-0.00746	-0.00799	-0.00852	-0.00896	-0.00935
				800	0.1358	0.2811	1.0744				15.244	3.67153			15.244	4.71515														3029.9	0.2172	0.23655	3029.9	0.22386	0.20201		1439.62	-0.000429032	-0.00203	-0.00337	-0.0045	-0.00529	-0.00614	-0.00678	-0.0074	-0.00794	-0.00845	-0.0089	-0.00928
											15.2933	3.67861			15.2933	4.7238														3030	0.21776	0.23532	3030	0.2243	0.20143		1440.59	-0.000418117	-0.00201	-0.00334	-0.00445	-0.00525	-0.00609	-0.00673	-0.00733	-0.00789	-0.00838	-0.00884	-0.00923
											15.3426	3.68568			15.3426	4.73243														3030.1	0.21843	0.23373	3030.1	0.22456	0.2008		1441.55	-0.000408025	-0.00199	-0.00332	-0.00441	-0.00522	-0.00604	-0.00668	-0.00728	-0.00784	-0.00832	-0.00878	-0.00917
											15.3919	3.69274			15.3919	4.74103														3030.2	0.21904	0.23192	3030.2	0.22462	0.20024		1442.52	-0.000397946	-0.00197	-0.00329	-0.00437	-0.00519	-0.00599	-0.00664	-0.00723	-0.00779	-0.00826	-0.00872	-0.00912
											15.4412	3.69977			15.4412	4.74961														3030.3	0.21943	0.23006	3030.3	0.22451	0.19993		1443.48	-0.000386986	-0.00195	-0.00327	-0.00433	-0.00515	-0.00594	-0.00658	-0.00718	-0.00774	-0.0082	-0.00866	-0.00907
											15.4905	3.70679			15.4905	4.75816														3030.4	0.21954	0.2283	3030.4	0.22428	0.20004		1444.44	-0.000374397	-0.00194	-0.00325	-0.00429	-0.00512	-0.00589	-0.00653	-0.00714	-0.00769	-0.00815	-0.0086	-0.009
											15.5398	3.71378			15.5398	4.76669														3030.5	0.21947	0.22679	3030.5	0.224	0.20056		1445.41	-0.000360186	-0.00192	-0.00322	-0.00425	-0.00508	-0.00584	-0.00647	-0.00709	-0.00763	-0.00808	-0.00853	-0.00894
											15.5891	3.72076			15.5891	4.7752														3030.6	0.21937	0.22557	3030.6	0.22371	0.20124		1446.37	-0.000344832	-0.0019	-0.00319	-0.00422	-0.00503	-0.00578	-0.00641	-0.00704	-0.00757	-0.00802	-0.00847	-0.00886
											15.6384	3.72772			15.6384	4.78368														3030.7	0.21934	0.22467	3030.7	0.22344	0.20171		1447.34	-0.000329681	-0.00188	-0.00317	-0.00418	-0.00498	-0.00572	-0.00634	-0.00698	-0.0075	-0.00796	-0.0084	-0.00878
											15.6877	3.73467			15.6877	4.79214														3030.8	0.21933	0.22401	3030.8	0.22323	0.20168		1448.3	-0.000316483	-0.00186	-0.00314	-0.00415	-0.00493	-0.00567	-0.00628	-0.00692	-0.00744	-0.0079	-0.00833	-0.0087
											15.737	3.74159			15.737	4.80058														3030.9	0.21922	0.22357	3030.9	0.22312	0.20105		1449.27	-0.000307043	-0.00184	-0.00311	-0.00412	-0.00488	-0.00562	-0.00622	-0.00686	-0.00737	-0.00784	-0.00826	-0.00863
											15.7863	3.7485			15.7863	4.80899														3031	0.21898	0.22332	3031	0.22313	0.19996		1450.23	-0.000302771	-0.00182	-0.00309	-0.00409	-0.00483	-0.00558	-0.00617	-0.00681	-0.00732	-0.00779	-0.00821	-0.00856
											15.8356	3.75539			15.8356	4.81738														3031.1	0.21868	0.22328	3031.1	0.22323	0.19861		1451.19	-0.0003043	-0.0018	-0.00307	-0.00407	-0.00479	-0.00554	-0.00613	-0.00676	-0.00727	-0.00775	-0.00816	-0.00851
											15.8849	3.76226			15.8849	4.82575														3031.2	0.21848	0.22346	3031.2	0.22337	0.19722		1452.16	-0.000311855	-0.00179	-0.00306	-0.00405	-0.00476	-0.00552	-0.0061	-0.00672	-0.00723	-0.00771	-0.00812	-0.00846
											15.9342	3.76912			15.9342	4.83409														3031.3	0.21854	0.2239	3031.3	0.22349	0.19595		1453.12	-0.000324383	-0.00178	-0.00305	-0.00404	-0.00473	-0.0055	-0.00608	-0.00669	-0.0072	-0.00769	-0.0081	-0.00843
											15.9835	3.77595			15.9835	4.84241														3031.4	0.21893	0.22464	3031.4	0.2236	0.19491		1454.09	-0.000339879	-0.00177	-0.00304	-0.00404	-0.00471	-0.00549	-0.00608	-0.00666	-0.00718	-0.00767	-0.00808	-0.00841
											16.0328	3.78277			16.0328	4.85071														3031.5	0.21963	0.22567	3031.5	0.22368	0.19423		1455.05	-0.000355203	-0.00177	-0.00303	-0.00403	-0.0047	-0.00549	-0.00608	-0.00664	-0.00716	-0.00766	-0.00808	-0.00841
											16.0821	3.78958			16.0821	4.85899														3031.6	0.22056	0.22694	3031.6	0.22377	0.19393		1456.02	-0.000366267	-0.00176	-0.00302	-0.00404	-0.00469	-0.00549	-0.00609	-0.00663	-0.00715	-0.00766	-0.00808	-0.00841
											16.1314	3.79636			16.1314	4.86724														3031.7	0.22162	0.22832	3031.7	0.22394	0.19395		1456.98	-0.000369884	-0.00177	-0.00302	-0.00404	-0.00469	-0.00549	-0.0061	-0.00662	-0.00714	-0.00766	-0.00809	-0.00841
											16.1807	3.80313			16.1807	4.87547														3031.8	0.2227	0.22968	3031.8	0.22425	0.19415		1457.94	-0.000364517	-0.00177	-0.00302	-0.00404	-0.0047	-0.00549	-0.00611	-0.00661	-0.00714	-0.00766	-0.00809	-0.00842
											16.23	3.80988			16.23	4.88368														3031.9	0.22373	0.23096	3031.9	0.22476	0.19445		1458.91	-0.000351046	-0.00178	-0.00302	-0.00404	-0.0047	-0.00549	-0.00611	-0.00661	-0.00714	-0.00766	-0.00809	-0.00843
											16.2793	3.81661			16.2793	4.89186														3032	0.22471	0.23213	3032	0.22541	0.19482		1459.87	-0.000333007	-0.00179	-0.00302	-0.00404	-0.00471	-0.00549	-0.00612	-0.00662	-0.00715	-0.00766	-0.0081	-0.00843
											16.3286	3.82333			16.3286	4.90003														3032.1	0.22567	0.23314	3032.1	0.2261	0.19533		1460.84	-0.000314225	-0.0018	-0.00302	-0.00403	-0.00472	-0.00549	-0.00613	-0.00663	-0.00715	-0.00767	-0.0081	-0.00843
											16.3779	3.83003			16.3779	4.90817														3032.2	0.22669	0.23393	3032.2	0.22668	0.19606		1461.8	-0.000298025	-0.00181	-0.00302	-0.00403	-0.00472	-0.00549	-0.00614	-0.00664	-0.00716	-0.00767	-0.0081	-0.00843
											16.4272	3.83671			16.4272	4.91629														3032.3	0.22783	0.23444	3032.3	0.22708	0.19701		1462.77	-0.000286521	-0.00181	-0.00302	-0.00403	-0.00473	-0.0055	-0.00615	-0.00666	-0.00718	-0.00768	-0.0081	-0.00844
											16.4765	3.84338			16.4765	4.92439														3032.4	0.22912	0.23471	3032.4	0.22729	0.19814		1463.73	-0.000280185	-0.00181	-0.00303	-0.00403	-0.00473	-0.00551	-0.00616	-0.00668	-0.00719	-0.00769	-0.00811	-0.00844
											16.5258	3.85003			16.5258	4.93246														3032.5	0.23046	0.23491	3032.5	0.22731	0.19931		1464.69	-0.00027834	-0.00181	-0.00303	-0.00403	-0.00474	-0.00551	-0.00618	-0.0067	-0.00721	-0.0077	-0.00813	-0.00845
											16.5751	3.85666			16.5751	4.94052														3032.6	0.23171	0.23532	3032.6	0.22719	0.20034		1465.66	-0.000279475	-0.0018	-0.00303	-0.00404	-0.00475	-0.00552	-0.00619	-0.00672	-0.00723	-0.00771	-0.00814	-0.00847
											16.6244	3.86328			16.6244	4.94855														3032.7	0.23277	0.23614	3032.7	0.22696	0.20104		1466.62	-0.000281817	-0.0018	-0.00303	-0.00405	-0.00476	-0.00554	-0.00621	-0.00673	-0.00725	-0.00773	-0.00816	-0.00849
											16.6737	3.86987			16.6737	4.95656														3032.8	0.23358	0.23744	3032.8	0.22671	0.20132		1467.59	-0.000284335	-0.00179	-0.00303	-0.00406	-0.00478	-0.00555	-0.00622	-0.00675	-0.00727	-0.00774	-0.00818	-0.00851
											16.723	3.87646			16.723	4.96455														3032.9	0.23419	0.23912	3032.9	0.22649	0.20124		1468.55	-0.000286282	-0.00179	-0.00303	-0.00408	-0.00479	-0.00556	-0.00623	-0.00677	-0.00728	-0.00776	-0.0082	-0.00854
											16.7723	3.88302			16.7723	4.97252														3033	0.23466	0.24098	3033	0.22634	0.201		1469.52	-0.000288035	-0.00178	-0.00303	-0.00409	-0.00481	-0.00558	-0.00624	-0.00679	-0.0073	-0.00779	-0.00821	-0.00857
											16.8216	3.88957			16.8216	4.98047														3033.1	0.23501	0.24283	3033.1	0.2263	0.20081		1470.48	-0.000289792	-0.00178	-0.00304	-0.0041	-0.00482	-0.00559	-0.00626	-0.00682	-0.00732	-0.00781	-0.00824	-0.0086
											16.8709	3.89611			16.8709	4.98839														3033.2	0.23523	0.24451	3033.2	0.22642	0.20082		1471.44	-0.000291817	-0.00179	-0.00305	-0.00411	-0.00484	-0.00561	-0.00627	-0.00684	-0.00734	-0.00784	-0.00826	-0.00863
											16.9202	3.90262			16.9202	4.9963														3033.3	0.23527	0.24594	3033.3	0.2267	0.20109		1472.41	-0.000293983	-0.00179	-0.00306	-0.00411	-0.00485	-0.00564	-0.00629	-0.00687	-0.00737	-0.00787	-0.00829	-0.00866
											16.9695	3.90913			16.9695	5.00418														3033.4	0.23517	0.24711	3033.4	0.22706	0.2016		1473.37	-0.000295756	-0.0018	-0.00308	-0.00412	-0.00487	-0.00566	-0.00632	-0.0069	-0.00739	-0.00789	-0.00832	-0.0087
											17.0188	3.91561			17.0188	5.01204														3033.5	0.23497	0.24808	3033.5	0.2274	0.20228		1474.34	-0.000296575	-0.00181	-0.0031	-0.00413	-0.00489	-0.00569	-0.00635	-0.00693	-0.00742	-0.00792	-0.00835	-0.00874
											17.0681	3.92208			17.0681	5.01988														3033.6	0.23474	0.24883	3033.6	0.22764	0.20298		1475.3	-0.000295779	-0.00183	-0.00311	-0.00414	-0.00491	-0.00572	-0.00638	-0.00697	-0.00746	-0.00795	-0.00839	-0.00877
											17.1174	3.92853			17.1174	5.0277														3033.7	0.2345	0.24936	3033.7	0.22774	0.20356		1476.27	-0.000293471	-0.00184	-0.00313	-0.00415	-0.00494	-0.00575	-0.00641	-0.007	-0.0075	-0.00799	-0.00843	-0.00881
											17.1667	3.93497			17.1667	5.0355														3033.8	0.23424	0.24963	3033.8	0.22771	0.20392		1477.23	-0.000289911	-0.00186	-0.00314	-0.00416	-0.00496	-0.00578	-0.00644	-0.00703	-0.00754	-0.00802	-0.00846	-0.00885
											17.216	3.94139			17.216	5.04328														3033.9	0.23395	0.24964	3033.9	0.22758	0.20403		1478.19	-0.000285801	-0.00187	-0.00315	-0.00418	-0.00498	-0.00581	-0.00648	-0.00706	-0.00758	-0.00806	-0.0085	-0.00889
											17.2653	3.94779			17.2653	5.05104														3034	0.23363	0.24945	3034	0.22736	0.20402		1479.16	-0.000281355	-0.00189	-0.00316	-0.0042	-0.005	-0.00584	-0.00651	-0.00709	-0.00763	-0.0081	-0.00854	-0.00894
											17.3146	3.95418			17.3146	5.05878														3034.1	0.23327	0.24915	3034.1	0.22706	0.20401		1480.12	-0.000277224	-0.00191	-0.00318	-0.00422	-0.00502	-0.00586	-0.00654	-0.00712	-0.00767	-0.00814	-0.00858	-0.00899
											17.3639	3.96056			17.3639	5.0665														3034.2	0.2329	0.24883	3034.2	0.22676	0.20412		1481.09	-0.000274114	-0.00192	-0.00319	-0.00424	-0.00504	-0.00589	-0.00658	-0.00715	-0.00771	-0.00819	-0.00862	-0.00903
											17.4132	3.96691			17.4132	5.0742														3034.3	0.23254	0.24856	3034.3	0.2266	0.20432		1482.05	-0.0002723	-0.00194	-0.00321	-0.00427	-0.00507	-0.00591	-0.00661	-0.00718	-0.00774	-0.00823	-0.00866	-0.00908
											17.4625	3.97326			17.4625	5.08187														3034.4	0.23225	0.2484	3034.4	0.22674	0.20454		1483.02	-0.00027282	-0.00195	-0.00322	-0.00429	-0.00509	-0.00593	-0.00664	-0.00721	-0.00778	-0.00826	-0.0087	-0.00913
											17.5118	3.97958			17.5118	5.08953														3034.5	0.23208	0.24836	3034.5	0.22726	0.20464		1483.98	-0.000276316	-0.00196	-0.00324	-0.00431	-0.00511	-0.00596	-0.00667	-0.00724	-0.00781	-0.0083	-0.00874	-0.00917
											17.5611	3.98589			17.5611	5.09717														3034.6	0.23206	0.24845	3034.6	0.22811	0.20454		1484.94	-0.000283094	-0.00197	-0.00326	-0.00433	-0.00514	-0.00598	-0.00671	-0.00727	-0.00784	-0.00834	-0.00878	-0.00922
											17.6104	3.99219			17.6104	5.10479														3034.7	0.23217	0.24868	3034.7	0.22906	0.20422		1485.91	-0.000293249	-0.00199	-0.00328	-0.00436	-0.00517	-0.00601	-0.00674	-0.00731	-0.00787	-0.00837	-0.00882	-0.00926
											17.6597	3.99847			17.6597	5.11238														3034.8	0.23233	0.24906	3034.8	0.22993	0.20378		1486.87	-0.000305894	-0.002	-0.0033	-0.00438	-0.0052	-0.00605	-0.00678	-0.00735	-0.00791	-0.00841	-0.00887	-0.00931
											17.709	4.00473			17.709	5.11996														3034.9	0.23244	0.2496	3034.9	0.23063	0.20337		1487.84	-0.000319253	-0.00201	-0.00332	-0.0044	-0.00523	-0.00608	-0.00681	-0.00739	-0.00794	-0.00846	-0.00891	-0.00935
											17.7583	4.01098			17.7583	5.12752														3035	0.23249	0.25027	3035	0.23121	0.20313		1488.8	-0.000331409	-0.00203	-0.00334	-0.00443	-0.00526	-0.00612	-0.00685	-0.00742	-0.00798	-0.0085	-0.00895	-0.0094
											17.8076	4.01722			17.8076	5.13506														3035.1	0.23252	0.25097	3035.1	0.23174	0.20307		1489.77	-0.000339886	-0.00204	-0.00336	-0.00445	-0.00528	-0.00615	-0.00688	-0.00746	-0.00802	-0.00853	-0.00899	-0.00943
											17.8569	4.02344			17.8569	5.14257														3035.2	0.23261	0.25161	3035.2	0.23227	0.2031		1490.73	-0.000343626	-0.00206	-0.00338	-0.00447	-0.00531	-0.00618	-0.00691	-0.00748	-0.00806	-0.00856	-0.00903	-0.00947
											17.9062	4.02964			17.9062	5.15007														3035.3	0.23282	0.25213	3035.3	0.23275	0.20312		1491.69	-0.000342524	-0.00207	-0.00339	-0.00449	-0.00532	-0.0062	-0.00693	-0.00751	-0.00808	-0.00859	-0.00905	-0.00949
											17.9555	4.03583			17.9555	5.15755														3035.4	0.2332	0.25252	3035.4	0.23319	0.20301		1492.66	-0.000337388	-0.00208	-0.0034	-0.0045	-0.00534	-0.00621	-0.00695	-0.00752	-0.0081	-0.00861	-0.00907	-0.00952
											18.0048	4.042			18.0048	5.16501														3035.5	0.23377	0.25286	3035.5	0.23362	0.20279		1493.62	-0.000329742	-0.00208	-0.0034	-0.00451	-0.00535	-0.00623	-0.00696	-0.00754	-0.00812	-0.00863	-0.00908	-0.00954
											18.0541	4.04816			18.0541	5.17245														3035.6	0.23458	0.25326	3035.6	0.23415	0.20255		1494.59	-0.000321183	-0.00209	-0.00341	-0.00452	-0.00536	-0.00624	-0.00698	-0.00755	-0.00813	-0.00865	-0.00909	-0.00956
											18.1033	4.05431			18.1033	5.17987														3035.7	0.23562	0.25382	3035.7	0.23483	0.20242		1495.55	-0.000313226	-0.00209	-0.00341	-0.00452	-0.00536	-0.00626	-0.00699	-0.00757	-0.00815	-0.00866	-0.00911	-0.00958
											18.1527	4.06044			18.1527	5.18728														3035.8	0.23675	0.2546	3035.8	0.23569	0.20254		1496.52	-0.000306889	-0.00209	-0.00342	-0.00453	-0.00537	-0.00627	-0.00701	-0.00759	-0.00816	-0.00868	-0.00912	-0.0096
											18.202	4.06655			18.202	5.19466														3035.9	0.23775	0.25559	3035.9	0.23675	0.20295		1497.48	-0.000302777	-0.00209	-0.00343	-0.00455	-0.00539	-0.00629	-0.00702	-0.00761	-0.00818	-0.0087	-0.00914	-0.00962
											18.2512	4.07265			18.2512	5.20202														3036	0.23841	0.2567	3036	0.23795	0.20357		1498.44	-0.000300985	-0.0021	-0.00345	-0.00456	-0.0054	-0.00631	-0.00704	-0.00763	-0.0082	-0.00872	-0.00916	-0.00964
											18.3006	4.07874			18.3006	5.20937														3036.1	0.23872	0.25778	3036.1	0.23922	0.20427		1499.41	-0.000301571	-0.0021	-0.00346	-0.00458	-0.00542	-0.00632	-0.00706	-0.00766	-0.00822	-0.00874	-0.00919	-0.00966
											18.3498	4.08481			18.3498	5.2167														3036.2	0.23887	0.25867	3036.2	0.24038	0.20488		1500.37	-0.000304256	-0.00211	-0.00348	-0.00459	-0.00544	-0.00634	-0.00707	-0.00768	-0.00824	-0.00876	-0.00921	-0.00968
											18.3991	4.09086			18.3991	5.224														3036.3	0.23915	0.25925	3036.3	0.24125	0.2053		1501.34	-0.000308691	-0.00211	-0.00349	-0.00461	-0.00545	-0.00635	-0.00709	-0.00771	-0.00826	-0.00878	-0.00924	-0.00971
											18.4485	4.0969			18.4485	5.23129														3036.4	0.23976	0.25949	3036.4	0.24173	0.20552		1502.3	-0.000314482	-0.00212	-0.00351	-0.00462	-0.00547	-0.00637	-0.00711	-0.00773	-0.00828	-0.0088	-0.00927	-0.00973
											18.4977	4.10293			18.4977	5.23856														3036.5	0.24067	0.25946	3036.5	0.24182	0.20563		1503.27	-0.000321113	-0.00212	-0.00352	-0.00464	-0.00548	-0.00638	-0.00713	-0.00775	-0.00829	-0.00883	-0.00929	-0.00976
											18.547	4.10894			18.547	5.24581														3036.6	0.24169	0.2593	3036.6	0.24164	0.20577		1504.23	-0.000327741	-0.00213	-0.00354	-0.00465	-0.00549	-0.0064	-0.00714	-0.00777	-0.00832	-0.00885	-0.00932	-0.00979
											18.5964	4.11494			18.5964	5.25305														3036.7	0.2426	0.25916	3036.7	0.24133	0.206		1505.19	-0.000333584	-0.00213	-0.00355	-0.00466	-0.0055	-0.00641	-0.00716	-0.00779	-0.00834	-0.00888	-0.00935	-0.00982
											18.6456	4.12092			18.6456	5.26026														3036.8	0.24326	0.25913	3036.8	0.24106	0.20625		1506.16	-0.000337866	-0.00213	-0.00356	-0.00467	-0.0055	-0.00643	-0.00718	-0.00781	-0.00836	-0.0089	-0.00938	-0.00985
											18.6949	4.12689			18.6949	5.26746														3036.9	0.24373	0.25921	3036.9	0.24098	0.20638		1507.12	-0.000340329	-0.00213	-0.00356	-0.00468	-0.00551	-0.00644	-0.00719	-0.00782	-0.00838	-0.00891	-0.0094	-0.00988
											18.7442	4.13285			18.7442	5.27464														3037	0.24418	0.25932	3037	0.24122	0.20633		1508.09	-0.000341007	-0.00214	-0.00356	-0.00469	-0.00551	-0.00645	-0.0072	-0.00782	-0.00839	-0.00892	-0.00942	-0.00989
											18.7935	4.13879			18.7935	5.2818														3037.1	0.24474	0.25927	3037.1	0.24178	0.20612		1509.05	-0.000340754	-0.00214	-0.00356	-0.0047	-0.00552	-0.00645	-0.0072	-0.00782	-0.0084	-0.00892	-0.00942	-0.0099
											18.8428	4.14472			18.8428	5.28894														3037.2	0.24545	0.25891	3037.2	0.24249	0.20586		1510.01	-0.000339959	-0.00214	-0.00356	-0.0047	-0.00552	-0.00645	-0.0072	-0.00782	-0.00841	-0.00892	-0.00942	-0.00991
											18.8921	4.15063			18.8921	5.29606														3037.3	0.24617	0.25818	3037.3	0.24304	0.20564		1510.98	-0.000339024	-0.00215	-0.00355	-0.00471	-0.00553	-0.00645	-0.0072	-0.00782	-0.00841	-0.00892	-0.00942	-0.00991
											18.9414	4.15653			18.9414	5.30317														3037.4	0.24671	0.25712	3037.4	0.24317	0.20549		1511.94	-0.000337882	-0.00215	-0.00355	-0.00471	-0.00553	-0.00646	-0.0072	-0.00782	-0.00841	-0.00892	-0.00942	-0.00991
											18.9907	4.16241			18.9907	5.31026														3037.5	0.24688	0.25593	3037.5	0.24277	0.2054		1512.91	-0.000336143	-0.00215	-0.00355	-0.00472	-0.00554	-0.00646	-0.0072	-0.00782	-0.00842	-0.00893	-0.00942	-0.00991
											19.04	4.16828			19.04	5.31733														3037.6	0.24658	0.2548	3037.6	0.24188	0.20531		1513.87	-0.000334028	-0.00215	-0.00355	-0.00472	-0.00554	-0.00646	-0.00721	-0.00782	-0.00842	-0.00894	-0.00942	-0.00992
											19.0893	4.17414			19.0893	5.32438														3037.7	0.2458	0.2539	3037.7	0.24064	0.20523		1514.84	-0.000331698	-0.00215	-0.00355	-0.00472	-0.00555	-0.00647	-0.00721	-0.00783	-0.00843	-0.00895	-0.00943	-0.00993
											19.1386	4.17999			19.1386	5.33141														3037.8	0.24458	0.2533	3037.8	0.23931	0.20514		1515.8	-0.000329769	-0.00215	-0.00356	-0.00473	-0.00555	-0.00647	-0.00722	-0.00784	-0.00844	-0.00896	-0.00944	-0.00994
											19.1879	4.18581			19.1879	5.33843														3037.9	0.24306	0.25291	3037.9	0.23819	0.20508		1516.76	-0.000329014	-0.00216	-0.00357	-0.00473	-0.00556	-0.00648	-0.00723	-0.00785	-0.00844	-0.00897	-0.00945	-0.00995
											19.2372	4.19163			19.2372	5.34543														3038	0.24144	0.25252	3038	0.23754	0.20507		1517.73	-0.000329759	-0.00216	-0.00358	-0.00473	-0.00556	-0.00649	-0.00724	-0.00786	-0.00845	-0.00899	-0.00947	-0.00996
											19.2865	4.19743			19.2865	5.35241														3038.1	0.23995	0.25193	3038.1	0.23742	0.20514		1518.69	-0.000332171	-0.00216	-0.0036	-0.00474	-0.00557	-0.0065	-0.00726	-0.00788	-0.00847	-0.009	-0.00948	-0.00997
											19.3358	4.20322			19.3358	5.35937														3038.2	0.23877	0.2511	3038.2	0.2377	0.20524		1519.66	-0.000335423	-0.00217	-0.00361	-0.00474	-0.00557	-0.00651	-0.00727	-0.00789	-0.00848	-0.00901	-0.00951	-0.00999
											19.3851	4.209			19.3851	5.36632														3038.3	0.23799	0.25011	3038.3	0.23812	0.20531		1520.62	-0.000338214	-0.00217	-0.00362	-0.00475	-0.00558	-0.00653	-0.00728	-0.0079	-0.00849	-0.00903	-0.00953	-0.01001
											19.4344	4.21476			19.4344	5.37325														3038.4	0.23762	0.2492	3038.4	0.23841	0.20527		1521.59	-0.000339624	-0.00217	-0.00362	-0.00476	-0.00559	-0.00654	-0.00729	-0.00792	-0.00851	-0.00904	-0.00955	-0.01003
											19.4837	4.22051			19.4837	5.38016														3038.5	0.23758	0.24856	3038.5	0.23842	0.20508		1522.55	-0.00033879	-0.00217	-0.00363	-0.00477	-0.0056	-0.00656	-0.00731	-0.00793	-0.00852	-0.00904	-0.00957	-0.01004
											19.533	4.22624			19.533	5.38705														3038.6	0.23776	0.24822	3038.6	0.23811	0.20478		1523.51	-0.000336152	-0.00216	-0.00363	-0.00479	-0.00561	-0.00658	-0.00732	-0.00794	-0.00854	-0.00905	-0.00959	-0.01006
											19.5823	4.23196			19.5823	5.39393														3038.7	0.23805	0.24805	3038.7	0.23752	0.20448		1524.48	-0.000332242	-0.00216	-0.00363	-0.0048	-0.00562	-0.00659	-0.00733	-0.00796	-0.00855	-0.00906	-0.00961	-0.01007
											19.6316	4.23767			19.6316	5.40079														3038.8	0.23829	0.24786	3038.8	0.2367	0.20428		1525.44	-0.000328205	-0.00216	-0.00364	-0.00481	-0.00564	-0.0066	-0.00734	-0.00797	-0.00856	-0.00907	-0.00962	-0.01008
											19.6809	4.24336			19.6809	5.40764														3038.9	0.2384	0.24754	3038.9	0.23577	0.20419		1526.41	-0.000324835	-0.00216	-0.00364	-0.00482	-0.00565	-0.00661	-0.00735	-0.00798	-0.00857	-0.00908	-0.00964	-0.01009
											19.7302	4.24904			19.7302	5.41446														3039	0.23836	0.24707	3039	0.23486	0.20414		1527.37	-0.000322476	-0.00216	-0.00365	-0.00484	-0.00567	-0.00662	-0.00736	-0.008	-0.00859	-0.00909	-0.00964	-0.0101
											19.7795	4.25471			19.7795	5.42127														3039.1	0.23828	0.2465	3039.1	0.23411	0.20398		1528.34	-0.00032088	-0.00216	-0.00365	-0.00485	-0.00568	-0.00662	-0.00736	-0.00801	-0.0086	-0.00911	-0.00965	-0.01011
											19.8288	4.26037			19.8288	5.42806														3039.2	0.23833	0.2459	3039.2	0.23359	0.20358		1529.3	-0.000320039	-0.00217	-0.00366	-0.00486	-0.0057	-0.00663	-0.00737	-0.00802	-0.00861	-0.00913	-0.00966	-0.01012
											19.8781	4.26601			19.8781	5.43484														3039.3	0.23863	0.24532	3039.3	0.23328	0.20295		1530.26	-0.000319486	-0.00217	-0.00367	-0.00487	-0.00572	-0.00664	-0.00739	-0.00804	-0.00863	-0.00916	-0.00968	-0.01014
											19.9274	4.27164			19.9274	5.4416														3039.4	0.23924	0.24475	3039.4	0.23311	0.20218		1531.23	-0.000319856	-0.00218	-0.00368	-0.00488	-0.00573	-0.00666	-0.0074	-0.00806	-0.00865	-0.00918	-0.00969	-0.01016
											19.9767	4.27725			19.9767	5.44834														3039.5	0.24006	0.24418	3039.5	0.23295	0.20144		1532.19	-0.000321772	-0.00218	-0.00369	-0.00489	-0.00575	-0.00667	-0.00742	-0.00808	-0.00867	-0.00922	-0.00972	-0.01018
											20	4.2799			20	5.45152														3039.6	0.24089	0.24361	3039.6	0.23273	0.20087		1533.16	-0.000326409	-0.00219	-0.00371	-0.00491	-0.00578	-0.00669	-0.00744	-0.0081	-0.0087	-0.00925	-0.00975	-0.01021
											20.026	4.28286			20.026	5.45507														3039.7	0.24149	0.24303	3039.7	0.23249	0.20051		1534.12	-0.000334497	-0.00219	-0.00373	-0.00492	-0.0058	-0.00672	-0.00746	-0.00812	-0.00873	-0.00929	-0.00978	-0.01024
											20.0753	4.28845			20.0753	5.46178														3039.8	0.24164	0.24251	3039.8	0.23234	0.20034		1535.09	-0.000346766	-0.0022	-0.00375	-0.00494	-0.00583	-0.00674	-0.0075	-0.00816	-0.00876	-0.00932	-0.00982	-0.01028
											20.1246	4.29402			20.1246	5.46847														3039.9	0.24127	0.2421	3039.9	0.23245	0.20025		1536.05	-0.000362912	-0.00221	-0.00377	-0.00497	-0.00585	-0.00677	-0.00753	-0.00819	-0.0088	-0.00936	-0.00986	-0.01033
											20.1739	4.29959			20.1739	5.47515														3040	0.24045	0.24186	3040	0.23292	0.20018		1537.01	-0.000381995	-0.00223	-0.0038	-0.00499	-0.00588	-0.0068	-0.00757	-0.00824	-0.00885	-0.00941	-0.00991	-0.01039
											20.2232	4.30514			20.2232	5.48181														3040.1	0.2393	0.24177	3040.1	0.23371	0.20005		1537.98	-0.00040216	-0.00225	-0.00383	-0.00502	-0.00591	-0.00684	-0.00762	-0.00829	-0.0089	-0.00945	-0.00996	-0.01045
											20.2725	4.31068			20.2725	5.48845														3040.2	0.23797	0.24178	3040.2	0.2347	0.19981		1538.94	-0.000420589	-0.00227	-0.00386	-0.00506	-0.00595	-0.00688	-0.00767	-0.00834	-0.00895	-0.0095	-0.01002	-0.01051
											20.3218	4.3162			20.3218	5.49508														3040.3	0.23654	0.24181	3040.3	0.23576	0.19944		1539.91	-0.0004346	-0.00229	-0.0039	-0.0051	-0.00599	-0.00692	-0.00772	-0.0084	-0.00901	-0.00956	-0.01008	-0.01058
											20.3711	4.32172			20.3711	5.50169														3040.4	0.235	0.24186	3040.4	0.23682	0.199		1540.87	-0.000441982	-0.00231	-0.00393	-0.00514	-0.00603	-0.00697	-0.00777	-0.00846	-0.00906	-0.00961	-0.01013	-0.01065
											20.4204	4.32722			20.4204	5.50829														3040.5	0.23332	0.24197	3040.5	0.23783	0.19856		1541.84	-0.000441324	-0.00233	-0.00396	-0.00518	-0.00606	-0.00701	-0.00782	-0.00851	-0.0091	-0.00966	-0.01018	-0.0107
											20.4697	4.3327			20.4697	5.51486														3040.6	0.23153	0.24222	3040.6	0.23878	0.19823		1542.8	-0.000433679	-0.00234	-0.00398	-0.0052	-0.0061	-0.00705	-0.00786	-0.00855	-0.00914	-0.0097	-0.01022	-0.01074
											20.519	4.33818			20.519	5.52143														3040.7	0.22972	0.24259	3040.7	0.23959	0.19802		1543.76	-0.000420898	-0.00235	-0.00399	-0.00523	-0.00613	-0.00709	-0.00789	-0.00858	-0.00917	-0.00973	-0.01025	-0.01077
											20.5683	4.34364			20.5683	5.52798														3040.8	0.22799	0.24306	3040.8	0.24016	0.19793		1544.73	-0.000405761	-0.00236	-0.004	-0.00524	-0.00615	-0.00712	-0.00792	-0.0086	-0.0092	-0.00976	-0.01028	-0.01078
											20.6176	4.34909			20.6176	5.53451														3040.9	0.22639	0.24357	3040.9	0.24039	0.1979		1545.69	-0.000390626	-0.00236	-0.00401	-0.00525	-0.00617	-0.00714	-0.00794	-0.00861	-0.00922	-0.00978	-0.0103	-0.0108
											20.6669	4.35453			20.6669	5.54102														3041	0.22492	0.24414	3041	0.24028	0.19793		1546.66	-0.000377351	-0.00237	-0.00402	-0.00526	-0.00619	-0.00717	-0.00796	-0.00862	-0.00925	-0.0098	-0.01032	-0.01081
											20.7162	4.35996			20.7162	5.54752														3041.1	0.22356	0.24475	3041.1	0.23992	0.19804		1547.62	-0.000366749	-0.00237	-0.00403	-0.00528	-0.00621	-0.00719	-0.00798	-0.00864	-0.00927	-0.00982	-0.01034	-0.01083
											20.7655	4.36537			20.7655	5.55401														3041.2	0.22237	0.2454	3041.2	0.23946	0.19826		1548.58	-0.000359504	-0.00237	-0.00404	-0.00529	-0.00623	-0.00721	-0.008	-0.00866	-0.0093	-0.00984	-0.01037	-0.01086
											20.8148	4.37077			20.8148	5.56048														3041.3	0.22148	0.24605	3041.3	0.23904	0.19858		1549.55	-0.000355635	-0.00238	-0.00405	-0.00531	-0.00625	-0.00724	-0.00803	-0.00868	-0.00933	-0.00987	-0.0104	-0.01089
											20.8641	4.37616			20.8641	5.56693														3041.4	0.22102	0.24668	3041.4	0.23872	0.19899		1550.51	-0.000354747	-0.00239	-0.00407	-0.00533	-0.00628	-0.00726	-0.00806	-0.00871	-0.00936	-0.0099	-0.01043	-0.01092
											20.9134	4.38154			20.9134	5.57337														3041.5	0.22104	0.2473	3041.5	0.23848	0.1995		1551.48	-0.000356741	-0.0024	-0.00409	-0.00535	-0.0063	-0.00729	-0.00809	-0.00875	-0.0094	-0.00994	-0.01047	-0.01096
											20.9627	4.3869			20.9627	5.57979														3041.6	0.22147	0.24796	3041.6	0.23827	0.20015		1552.44	-0.000361111	-0.00241	-0.00411	-0.00537	-0.00633	-0.00731	-0.00812	-0.00879	-0.00943	-0.00998	-0.01051	-0.01101
											21.012	4.39225			21.012	5.58619														3041.7	0.22206	0.24865	3041.7	0.23805	0.20096		1553.41	-0.000367899	-0.00242	-0.00414	-0.0054	-0.00636	-0.00734	-0.00816	-0.00883	-0.00946	-0.01002	-0.01055	-0.01105
											21.0613	4.39759			21.0613	5.59259														3041.8	0.22256	0.24934	3041.8	0.23777	0.2019		1554.37	-0.000376882	-0.00244	-0.00416	-0.00543	-0.00638	-0.00737	-0.00819	-0.00887	-0.0095	-0.01006	-0.01059	-0.0111
											21.1106	4.40292			21.1106	5.59896														3041.9	0.22283	0.24997	3041.9	0.23743	0.20287		1555.33	-0.000388031	-0.00245	-0.00418	-0.00546	-0.00641	-0.0074	-0.00823	-0.00891	-0.00953	-0.01011	-0.01064	-0.01114
											21.1599	4.40824			21.1599	5.60532														3042	0.22286	0.25051	3042	0.23703	0.20377		1556.3	-0.000400693	-0.00246	-0.00421	-0.00549	-0.00644	-0.00744	-0.00827	-0.00895	-0.00957	-0.01016	-0.01069	-0.01119
											21.2092	4.41354			21.2092	5.61167														3042.1	0.22277	0.25102	3042.1	0.23658	0.20453		1557.26	-0.000413177	-0.00247	-0.00424	-0.00552	-0.00647	-0.00748	-0.00832	-0.009	-0.00961	-0.01021	-0.01074	-0.01125
											21.2585	4.41883			21.2585	5.618														3042.2	0.22273	0.25155	3042.2	0.23608	0.20511		1558.23	-0.000423547	-0.00248	-0.00427	-0.00555	-0.00651	-0.00751	-0.00835	-0.00904	-0.00965	-0.01025	-0.01078	-0.01129
											21.3078	4.42411			21.3078	5.62431														3042.3	0.2228	0.25214	3042.3	0.2355	0.20552		1559.19	-0.000429485	-0.00249	-0.00429	-0.00558	-0.00654	-0.00754	-0.00838	-0.00906	-0.00968	-0.01028	-0.01082	-0.01132
											21.3571	4.42938			21.3571	5.63061														3042.4	0.22295	0.25274	3042.4	0.23486	0.20577		1560.15	-0.000430291	-0.0025	-0.0043	-0.00559	-0.00656	-0.00757	-0.0084	-0.00908	-0.0097	-0.0103	-0.01084	-0.01134
											21.4064	4.43464			21.4064	5.6369														3042.5	0.22308	0.25323	3042.5	0.23419	0.20588		1561.12	-0.000426657	-0.0025	-0.0043	-0.00561	-0.00658	-0.00758	-0.00841	-0.00909	-0.00972	-0.01031	-0.01084	-0.01134
											21.4557	4.43989			21.4557	5.64317														3042.6	0.22302	0.2535	3042.6	0.23351	0.20589		1562.08	-0.000420649	-0.00251	-0.0043	-0.00561	-0.00659	-0.00759	-0.00842	-0.00909	-0.00973	-0.01031	-0.01084	-0.01134
											21.505	4.44512			21.505	5.64942														3042.7	0.22269	0.25345	3042.7	0.23282	0.20585		1563.05	-0.000414644	-0.00252	-0.0043	-0.00562	-0.0066	-0.00759	-0.00842	-0.00909	-0.00974	-0.01031	-0.01084	-0.01134
											21.5543	4.45034			21.5543	5.65566														3042.8	0.22207	0.25304	3042.8	0.23213	0.2058		1564.01	-0.00041047	-0.00254	-0.0043	-0.00562	-0.00661	-0.0076	-0.00842	-0.00909	-0.00975	-0.01031	-0.01084	-0.01134
											21.6036	4.45555			21.6036	5.66189														3042.9	0.22129	0.25227	3042.9	0.23143	0.20577		1564.98	-0.000409339	-0.00255	-0.0043	-0.00563	-0.00662	-0.00761	-0.00843	-0.0091	-0.00975	-0.01032	-0.01084	-0.01134
											21.6529	4.46075			21.6529	5.6681														3043	0.22052	0.25119	3043	0.23067	0.20579		1565.94	-0.000411322	-0.00256	-0.0043	-0.00564	-0.00663	-0.00762	-0.00843	-0.00911	-0.00976	-0.01033	-0.01085	-0.01134
											21.7022	4.46594			21.7022	5.6743														3043.1	0.21993	0.24985	3043.1	0.22979	0.2059		1566.9	-0.000416077	-0.00257	-0.00431	-0.00564	-0.00663	-0.00763	-0.00844	-0.00911	-0.00977	-0.01034	-0.01086	-0.01135
											21.7515	4.47111			21.7515	5.68048														3043.2	0.21959	0.24833	3043.2	0.22876	0.20621		1567.87	-0.000422646	-0.00259	-0.00431	-0.00565	-0.00664	-0.00764	-0.00844	-0.00912	-0.00978	-0.01034	-0.01087	-0.01136
											21.8008	4.47628			21.8008	5.68665														3043.3	0.21951	0.24673	3043.3	0.22756	0.20675		1568.83	-0.000430134	-0.0026	-0.00432	-0.00566	-0.00664	-0.00765	-0.00845	-0.00913	-0.00978	-0.01035	-0.01088	-0.01137
											21.8501	4.48143			21.8501	5.6928														3043.4	0.21967	0.24516	3043.4	0.22624	0.20752		1569.8	-0.000437591	-0.00261	-0.00432	-0.00566	-0.00665	-0.00766	-0.00845	-0.00913	-0.00978	-0.01035	-0.01089	-0.01138
											21.8994	4.48657			21.8994	5.69894														3043.5	0.22002	0.2437	3043.5	0.22487	0.2084		1570.76	-0.000444504	-0.00262	-0.00432	-0.00566	-0.00665	-0.00766	-0.00846	-0.00914	-0.00978	-0.01035	-0.01089	-0.01138
											21.9487	4.4917			21.9487	5.70506														3043.6	0.22052	0.24237	3043.6	0.22345	0.20922		1571.73	-0.00045064	-0.00262	-0.00432	-0.00567	-0.00664	-0.00766	-0.00846	-0.00913	-0.00978	-0.01035	-0.01089	-0.01138
											21.998	4.49682			21.998	5.71117														3043.7	0.22106	0.24121	3043.7	0.22196	0.20986		1572.69	-0.000455731	-0.00263	-0.00433	-0.00566	-0.00664	-0.00766	-0.00846	-0.00913	-0.00978	-0.01034	-0.01089	-0.01138
											22.0473	4.50193			22.0473	5.71727														3043.8	0.22154	0.24026	3043.8	0.22037	0.21026		1573.65	-0.000459307	-0.00264	-0.00433	-0.00566	-0.00664	-0.00765	-0.00846	-0.00912	-0.00977	-0.01034	-0.01089	-0.01138
											22.0966	4.50702			22.0966	5.72335														3043.9	0.22183	0.23961	3043.9	0.21878	0.21049		1574.62	-0.000460307	-0.00264	-0.00433	-0.00566	-0.00663	-0.00763	-0.00845	-0.00911	-0.00976	-0.01032	-0.01088	-0.01138
											22.1459	4.51211			22.1459	5.72941														3044	0.22186	0.23931	3044	0.21739	0.21067		1575.58	-0.000457973	-0.00264	-0.00433	-0.00565	-0.00662	-0.00762	-0.00844	-0.0091	-0.00975	-0.0103	-0.01087	-0.01136
											22.1952	4.51718			22.1952	5.73547														3044.1	0.22162	0.23935	3044.1	0.21644	0.21097		1576.55	-0.000451637	-0.00264	-0.00433	-0.00564	-0.00661	-0.0076	-0.00843	-0.00908	-0.00973	-0.01028	-0.01085	-0.01134
											22.2445	4.52224			22.2445	5.7415														3044.2	0.22117	0.23961	3044.2	0.21608	0.21147		1577.51	-0.000441425	-0.00264	-0.00432	-0.00563	-0.00659	-0.00757	-0.00841	-0.00905	-0.0097	-0.01025	-0.01082	-0.01132
											22.2938	4.52729			22.2938	5.74753														3044.3	0.22061	0.23994	3044.3	0.21627	0.21215		1578.48	-0.000428501	-0.00264	-0.00431	-0.00562	-0.00658	-0.00755	-0.00838	-0.00903	-0.00968	-0.01022	-0.01079	-0.01129
											22.3431	4.53233			22.3431	5.75354														3044.4	0.22008	0.24016	3044.4	0.21687	0.21286		1579.44	-0.000414284	-0.00264	-0.0043	-0.0056	-0.00656	-0.00752	-0.00835	-0.009	-0.00965	-0.01019	-0.01075	-0.01125
											22.3924	4.53736			22.3924	5.75954														3044.5	0.21967	0.24015	3044.5	0.21768	0.21346		1580.4	-0.000400369	-0.00264	-0.00428	-0.00559	-0.00653	-0.0075	-0.00833	-0.00897	-0.00961	-0.01016	-0.01072	-0.01121
											22.4417	4.54238			22.4417	5.76552														3044.6	0.21946	0.23985	3044.6	0.2185	0.21386		1581.37	-0.000388022	-0.00264	-0.00427	-0.00558	-0.00651	-0.00748	-0.0083	-0.00895	-0.00958	-0.01013	-0.01068	-0.01117
											22.491	4.54739			22.491	5.77149														3044.7	0.21944	0.23934	3044.7	0.21916	0.21403		1582.33	-0.000377802	-0.00264	-0.00425	-0.00556	-0.00649	-0.00745	-0.00827	-0.00893	-0.00956	-0.0101	-0.01065	-0.01113
											22.5403	4.55238			22.5403	5.77744														3044.8	0.21952	0.23873	3044.8	0.21957	0.21403		1583.3	-0.000370164	-0.00264	-0.00424	-0.00554	-0.00646	-0.00743	-0.00824	-0.0089	-0.00953	-0.01007	-0.01061	-0.0111
											22.5896	4.55737			22.5896	5.78338														3044.9	0.21957	0.23819	3044.9	0.21972	0.21393		1584.26	-0.000365111	-0.00263	-0.00422	-0.00552	-0.00644	-0.0074	-0.00822	-0.00888	-0.0095	-0.01005	-0.01058	-0.01106
											22.6389	4.56234			22.6389	5.78931														3045	0.21953	0.23785	3045	0.21967	0.21382		1585.23	-0.000362315	-0.00263	-0.00421	-0.0055	-0.00642	-0.00738	-0.00819	-0.00886	-0.00948	-0.01002	-0.01055	-0.01103
											22.6882	4.56731			22.6882	5.79522														3045.1	0.21944	0.23774	3045.1	0.21948	0.21378		1586.19	-0.000361468	-0.00263	-0.00419	-0.00549	-0.0064	-0.00736	-0.00817	-0.00885	-0.00946	-0.01	-0.01053	-0.01101
											22.7375	4.57226			22.7375	5.80112														3045.2	0.21943	0.23787	3045.2	0.21916	0.21387		1587.15	-0.000362352	-0.00263	-0.00418	-0.00547	-0.00639	-0.00735	-0.00816	-0.00883	-0.00944	-0.00998	-0.01051	-0.01099
											22.7868	4.5772			22.7868	5.80701														3045.3	0.21964	0.23815	3045.3	0.21873	0.21412		1588.12	-0.000364473	-0.00263	-0.00417	-0.00545	-0.00637	-0.00733	-0.00814	-0.00882	-0.00943	-0.00997	-0.01049	-0.01097
											22.8361	4.58214			22.8361	5.81288														3045.4	0.22012	0.23846	3045.4	0.21827	0.21448		1589.08	-0.000367159	-0.00263	-0.00416	-0.00543	-0.00636	-0.00732	-0.00813	-0.0088	-0.00941	-0.00995	-0.01047	-0.01095
											22.8854	4.58706			22.8854	5.81874														3045.5	0.22081	0.23857	3045.5	0.21788	0.21487		1590.05	-0.000369884	-0.00263	-0.00416	-0.00541	-0.00634	-0.00731	-0.00811	-0.00879	-0.00939	-0.00994	-0.01044	-0.01094
											22.9347	4.59197			22.9347	5.82459														3045.6	0.22164	0.23828	3045.6	0.2177	0.2152		1591.01	-0.00037171	-0.00263	-0.00415	-0.0054	-0.00632	-0.00729	-0.00809	-0.00876	-0.00937	-0.00992	-0.01042	-0.01091
											22.984	4.59687			22.984	5.83042														3045.7	0.22256	0.23751	3045.7	0.21782	0.21542		1591.98	-0.000372137	-0.00263	-0.00415	-0.00538	-0.0063	-0.00728	-0.00807	-0.00874	-0.00935	-0.0099	-0.0104	-0.01089
											23.0333	4.60175			23.0333	5.83624														3045.8	0.22351	0.23637	3045.8	0.21823	0.21545		1592.94	-0.000371033	-0.00263	-0.00414	-0.00536	-0.00628	-0.00726	-0.00805	-0.00871	-0.00932	-0.00988	-0.01038	-0.01087
											23.0826	4.60663			23.0826	5.84204														3045.9	0.2244	0.23516	3045.9	0.21886	0.21525		1593.9	-0.000368257	-0.00263	-0.00414	-0.00534	-0.00626	-0.00724	-0.00803	-0.00867	-0.00929	-0.00986	-0.01035	-0.01084
											23.1319	4.6115			23.1319	5.84784														3046	0.22513	0.23413	3046	0.21959	0.21481		1594.87	-0.000364158	-0.00263	-0.00413	-0.00532	-0.00624	-0.00722	-0.008	-0.00864	-0.00927	-0.00984	-0.01033	-0.01081
											23.1812	4.61636			23.1812	5.85362														3046.1	0.2256	0.23341	3046.1	0.22031	0.2142		1595.83	-0.000359289	-0.00263	-0.00412	-0.0053	-0.00622	-0.0072	-0.00798	-0.00862	-0.00925	-0.00982	-0.01031	-0.01078
											23.2305	4.62121			23.2305	5.85938														3046.2	0.2258	0.23296	3046.2	0.22097	0.21355		1596.8	-0.000354257	-0.00263	-0.00411	-0.00529	-0.0062	-0.00717	-0.00796	-0.00859	-0.00922	-0.0098	-0.01028	-0.01075
											23.2798	4.62604			23.2798	5.86514														3046.3	0.22574	0.23268	3046.3	0.22163	0.21301		1597.76	-0.000349384	-0.00263	-0.0041	-0.00527	-0.00618	-0.00715	-0.00794	-0.00857	-0.0092	-0.00977	-0.01026	-0.01073
											23.3291	4.63087			23.3291	5.87088														3046.4	0.22548	0.23251	3046.4	0.22245	0.21274		1598.72	-0.000344862	-0.00263	-0.00408	-0.00526	-0.00617	-0.00713	-0.00791	-0.00854	-0.00918	-0.00975	-0.01024	-0.0107
											23.3784	4.63568			23.3784	5.8766														3046.5	0.22509	0.23246	3046.5	0.22355	0.2128		1599.69	-0.00034077	-0.00263	-0.00407	-0.00525	-0.00615	-0.00711	-0.00789	-0.00852	-0.00916	-0.00972	-0.01021	-0.01068
											23.4277	4.64049			23.4277	5.88232														3046.6	0.22465	0.23254	3046.6	0.22496	0.21316		1600.65	-0.000337234	-0.00263	-0.00406	-0.00523	-0.00614	-0.00709	-0.00787	-0.0085	-0.00914	-0.0097	-0.01019	-0.01066
											23.477	4.64529			23.477	5.88802														3046.7	0.22426	0.23268	3046.7	0.22656	0.21372		1601.62	-0.000334108	-0.00263	-0.00404	-0.00522	-0.00612	-0.00707	-0.00785	-0.00849	-0.00912	-0.00968	-0.01017	-0.01064
											23.5263	4.65007			23.5263	5.89371														3046.8	0.22397	0.23278	3046.8	0.22814	0.21436		1602.58	-0.000331387	-0.00262	-0.00403	-0.00521	-0.00611	-0.00705	-0.00783	-0.00847	-0.00911	-0.00966	-0.01015	-0.01062
											23.5756	4.65485			23.5756	5.89938														3046.9	0.22385	0.23282	3046.9	0.2295	0.21502		1603.55	-0.000329204	-0.00262	-0.00402	-0.0052	-0.0061	-0.00704	-0.00782	-0.00846	-0.00909	-0.00965	-0.01014	-0.01061
											23.6249	4.65961			23.6249	5.90504														3047	0.22387	0.23283	3047	0.23056	0.21567		1604.51	-0.000327676	-0.00262	-0.00402	-0.00519	-0.00609	-0.00703	-0.0078	-0.00845	-0.00908	-0.00963	-0.01013	-0.01061
											23.6742	4.66436			23.6742	5.91069														3047.1	0.22396	0.23288	3047.1	0.23135	0.21638		1605.47	-0.000326718	-0.00262	-0.00401	-0.00519	-0.00608	-0.00701	-0.00779	-0.00844	-0.00907	-0.00963	-0.01013	-0.0106
											23.7235	4.66911			23.7235	5.91633														3047.2	0.22403	0.23295	3047.2	0.23199	0.21721		1606.44	-0.000326247	-0.00262	-0.004	-0.00518	-0.00607	-0.00701	-0.00778	-0.00843	-0.00906	-0.00962	-0.01012	-0.0106
											23.7728	4.67384			23.7728	5.92195														3047.3	0.22401	0.23301	3047.3	0.23261	0.21817		1607.4	-0.000326138	-0.00262	-0.004	-0.00517	-0.00606	-0.007	-0.00777	-0.00842	-0.00905	-0.00961	-0.01011	-0.01059
											23.8221	4.67857			23.8221	5.92757														3047.4	0.22391	0.23296	3047.4	0.23326	0.2192		1608.37	-0.000326252	-0.00262	-0.00399	-0.00517	-0.00605	-0.00699	-0.00776	-0.00842	-0.00904	-0.0096	-0.01011	-0.01058
											23.8714	4.68328			23.8714	5.93317														3047.5	0.22379	0.23273	3047.5	0.23392	0.22018		1609.33	-0.000326498	-0.00262	-0.00399	-0.00516	-0.00604	-0.00698	-0.00775	-0.00841	-0.00903	-0.00959	-0.0101	-0.01058
											23.9207	4.68799			23.9207	5.93875														3047.6	0.22368	0.23227	3047.6	0.23454	0.221		1610.3	-0.000326617	-0.00262	-0.00398	-0.00515	-0.00603	-0.00698	-0.00773	-0.0084	-0.00902	-0.00957	-0.01009	-0.01057
											23.97	4.69268			23.97	5.94433														3047.7	0.22355	0.2316	3047.7	0.23503	0.22156		1611.26	-0.000326795	-0.00262	-0.00397	-0.00513	-0.00601	-0.00697	-0.00772	-0.00838	-0.009	-0.00956	-0.01008	-0.01056
											24.0193	4.69737			24.0193	5.94989														3047.8	0.22335	0.23082	3047.8	0.23535	0.22181		1612.22	-0.000326757	-0.00261	-0.00396	-0.00512	-0.006	-0.00695	-0.0077	-0.00837	-0.00898	-0.00954	-0.01007	-0.01054
											24.0686	4.70204			24.0686	5.95544														3047.9	0.22298	0.23004	3047.9	0.23552	0.22173		1613.19	-0.000326539	-0.00261	-0.00395	-0.0051	-0.00597	-0.00694	-0.00768	-0.00835	-0.00896	-0.00952	-0.01005	-0.01052
											24.1179	4.70671			24.1179	5.96097														3048	0.22238	0.22935	3048	0.23562	0.22136		1614.15	-0.000326336	-0.0026	-0.00393	-0.00508	-0.00595	-0.00691	-0.00766	-0.00832	-0.00893	-0.0095	-0.01002	-0.0105
											24.1672	4.71136			24.1672	5.9665														3048.1	0.22154	0.22876	3048.1	0.23581	0.22082		1615.12	-0.000325693	-0.00259	-0.00392	-0.00506	-0.00592	-0.00689	-0.00764	-0.00829	-0.0089	-0.00947	-0.00999	-0.01047
											24.2165	4.71601			24.2165	5.97201														3048.2	0.22053	0.22824	3048.2	0.23613	0.2203		1616.08	-0.000324756	-0.00258	-0.0039	-0.00504	-0.00589	-0.00686	-0.00761	-0.00827	-0.00888	-0.00944	-0.00996	-0.01044
											24.2658	4.72064			24.2658	5.97751														3048.3	0.21949	0.22778	3048.3	0.23655	0.21996		1617.05	-0.000323308	-0.00257	-0.00389	-0.00502	-0.00587	-0.00683	-0.00759	-0.00824	-0.00885	-0.00941	-0.00993	-0.01041
											24.3151	4.72527			24.3151	5.983														3048.4	0.21858	0.22733	3048.4	0.23693	0.21985		1618.01	-0.000321139	-0.00256	-0.00387	-0.005	-0.00584	-0.00681	-0.00756	-0.00821	-0.00882	-0.00938	-0.0099	-0.01037
											24.3644	4.72988			24.3644	5.98847														3048.5	0.21788	0.22687	3048.5	0.23715	0.21986		1618.97	-0.000318311	-0.00256	-0.00386	-0.00498	-0.00582	-0.00678	-0.00754	-0.00819	-0.00879	-0.00935	-0.00987	-0.01034
											24.4137	4.73449			24.4137	5.99394														3048.6	0.2174	0.22634	3048.6	0.23718	0.21979		1619.94	-0.000314584	-0.00255	-0.00385	-0.00496	-0.0058	-0.00675	-0.00752	-0.00816	-0.00877	-0.00932	-0.00983	-0.01031
											24.463	4.73909			24.463	5.99939														3048.7	0.21701	0.22576	3048.7	0.23707	0.21943		1620.9	-0.000310093	-0.00255	-0.00384	-0.00494	-0.00578	-0.00673	-0.0075	-0.00814	-0.00874	-0.00929	-0.0098	-0.01027
											24.5123	4.74367			24.5123	6.00483														3048.8	0.21663	0.22522	3048.8	0.23689	0.21868		1621.87	-0.00030512	-0.00255	-0.00382	-0.00492	-0.00576	-0.0067	-0.00747	-0.00811	-0.00871	-0.00926	-0.00977	-0.01024
											24.5616	4.74825			24.5616	6.01025														3048.9	0.2162	0.22488	3048.9	0.23671	0.21759		1622.83	-0.000299908	-0.00254	-0.00381	-0.0049	-0.00574	-0.00667	-0.00744	-0.00807	-0.00868	-0.00922	-0.00973	-0.0102
											24.6109	4.75282			24.6109	6.01567														3049	0.21579	0.22489	3049	0.23652	0.21631		1623.8	-0.000294677	-0.00254	-0.00379	-0.00488	-0.00571	-0.00663	-0.00741	-0.00803	-0.00864	-0.00918	-0.00969	-0.01016
											24.6602	4.75738			24.6602	6.02107														3049.1	0.21549	0.22535	3049.1	0.2363	0.21505		1624.76	-0.000289636	-0.00253	-0.00377	-0.00485	-0.00569	-0.0066	-0.00738	-0.00799	-0.0086	-0.00914	-0.00964	-0.01011
											24.7095	4.76193			24.7095	6.02646														3049.2	0.21541	0.22626	3049.2	0.23599	0.21394		1625.72	-0.000284797	-0.00252	-0.00376	-0.00482	-0.00566	-0.00656	-0.00735	-0.00795	-0.00856	-0.0091	-0.00959	-0.01006
											24.7588	4.76646			24.7588	6.03184														3049.3	0.21557	0.22749	3049.3	0.23562	0.21305		1626.69	-0.000280178	-0.00252	-0.00374	-0.0048	-0.00563	-0.00652	-0.00731	-0.0079	-0.00851	-0.00905	-0.00954	-0.01001
											24.8081	4.77099			24.8081	6.03721														3049.4	0.21588	0.22886	3049.4	0.23528	0.21234		1627.65	-0.000275511	-0.00251	-0.00372	-0.00477	-0.0056	-0.00648	-0.00727	-0.00786	-0.00846	-0.009	-0.00948	-0.00995
											24.8574	4.77552			24.8574	6.04256														3049.5	0.21619	0.23018	3049.5	0.23512	0.21168		1628.62	-0.000270691	-0.0025	-0.0037	-0.00474	-0.00556	-0.00644	-0.00723	-0.00781	-0.00841	-0.00895	-0.00942	-0.00989
											24.9067	4.78003			24.9067	6.04791														3049.6	0.21636	0.23127	3049.6	0.23523	0.21093		1629.58	-0.00026572	-0.00248	-0.00367	-0.00471	-0.00553	-0.0064	-0.00719	-0.00776	-0.00836	-0.0089	-0.00937	-0.00983
											24.956	4.78453			24.956	6.05324														3049.7	0.21635	0.232	3049.7	0.23557	0.21		1630.55	-0.000260608	-0.00247	-0.00365	-0.00468	-0.00549	-0.00636	-0.00714	-0.00772	-0.00831	-0.00884	-0.00932	-0.00978
											25.0053	4.78902			25.0053	6.05856														3049.8	0.21625	0.23234	3049.8	0.23597	0.20893		1631.51	-0.000255883	-0.00245	-0.00363	-0.00465	-0.00545	-0.00632	-0.0071	-0.00767	-0.00826	-0.00879	-0.00927	-0.00972
											25.0545	4.7935			25.0545	6.06387														3049.9	0.21617	0.23235	3049.9	0.2362	0.20777		1632.47	-0.000251774	-0.00244	-0.0036	-0.00463	-0.00542	-0.00629	-0.00706	-0.00763	-0.00822	-0.00874	-0.00922	-0.00967
											25.1039	4.79798			25.1039	6.06917														3050	0.21619	0.23211	3050	0.23613	0.20661		1633.44	-0.000248783	-0.00243	-0.00359	-0.0046	-0.00539	-0.00626	-0.00702	-0.00759	-0.00817	-0.0087	-0.00919	-0.00963
											25.1532	4.80244			25.1532	6.07445														3050.1	0.21635	0.23175	3050.1	0.23576	0.2054		1634.4	-0.000247072	-0.00241	-0.00357	-0.00459	-0.00536	-0.00623	-0.00698	-0.00756	-0.00813	-0.00866	-0.00915	-0.0096
											25.2024	4.8069			25.2024	6.07973														3050.2	0.21661	0.23133	3050.2	0.23531	0.2041		1635.37	-0.000246661	-0.0024	-0.00356	-0.00457	-0.00534	-0.0062	-0.00695	-0.00752	-0.0081	-0.00863	-0.00912	-0.00956
											25.2518	4.81135			25.2518	6.08499														3050.3	0.21694	0.23089	3050.3	0.23505	0.20267		1636.33	-0.000247303	-0.0024	-0.00354	-0.00455	-0.00532	-0.00618	-0.00691	-0.00749	-0.00806	-0.00859	-0.00908	-0.00952
											25.3011	4.81578			25.3011	6.09024														3050.4	0.2173	0.23043	3050.4	0.23516	0.2012		1637.3	-0.000248791	-0.00239	-0.00353	-0.00453	-0.00529	-0.00615	-0.00688	-0.00746	-0.00802	-0.00855	-0.00904	-0.00949
											25.3503	4.82021			25.3503	6.09548														3050.5	0.2176	0.22996	3050.5	0.23561	0.19989		1638.26	-0.000250975	-0.00239	-0.00352	-0.00452	-0.00527	-0.00613	-0.00684	-0.00743	-0.00799	-0.00851	-0.00899	-0.00944
											25.3997	4.82463			25.3997	6.10071														3050.6	0.21776	0.2295	3050.6	0.23616	0.19895		1639.22	-0.000253743	-0.00239	-0.0035	-0.0045	-0.00525	-0.0061	-0.00681	-0.0074	-0.00795	-0.00846	-0.00895	-0.0094
											25.4489	4.82904			25.4489	6.10593														3050.7	0.21778	0.22914	3050.7	0.23656	0.19851		1640.19	-0.000256831	-0.00238	-0.00349	-0.00448	-0.00524	-0.00608	-0.00678	-0.00737	-0.00792	-0.00843	-0.0089	-0.00936
											25.4982	4.83344			25.4982	6.11113														3050.8	0.21769	0.22895	3050.8	0.23669	0.19857		1641.15	-0.000260186	-0.00238	-0.00348	-0.00447	-0.00522	-0.00606	-0.00675	-0.00734	-0.00789	-0.0084	-0.00886	-0.00933
											25.5476	4.83783			25.5476	6.11633														3050.9	0.21757	0.22897	3050.9	0.2366	0.19901		1642.12	-0.00026353	-0.00238	-0.00347	-0.00446	-0.0052	-0.00604	-0.00673	-0.00732	-0.00786	-0.00837	-0.00883	-0.00929
											25.5968	4.84222			25.5968	6.12151														3051	0.21742	0.22913	3051	0.23645	0.19967		1643.08	-0.000266625	-0.00237	-0.00347	-0.00445	-0.00519	-0.00601	-0.0067	-0.00729	-0.00783	-0.00834	-0.00879	-0.00926
											25.6461	4.84659			25.6461	6.12668														3051.1	0.21721	0.22932	3051.1	0.23637	0.20041		1644.05	-0.000268943	-0.00236	-0.00346	-0.00443	-0.00517	-0.00599	-0.00668	-0.00727	-0.0078	-0.00832	-0.00876	-0.00924
											25.6955	4.85096			25.6955	6.13184														3051.2	0.21687	0.22945	3051.2	0.2364	0.20113		1645.01	-0.000270355	-0.00235	-0.00345	-0.00442	-0.00516	-0.00597	-0.00666	-0.00724	-0.00777	-0.00829	-0.00873	-0.00921
											25.7447	4.85531			25.7447	6.13699														3051.3	0.21638	0.22953	3051.3	0.2365	0.20177		1645.97	-0.000271011	-0.00234	-0.00344	-0.00441	-0.00514	-0.00595	-0.00664	-0.00721	-0.00774	-0.00826	-0.0087	-0.00917
											25.794	4.85966			25.794	6.14213														3051.4	0.21577	0.22967	3051.4	0.23659	0.2023		1646.94	-0.000271242	-0.00233	-0.00343	-0.00439	-0.00511	-0.00593	-0.00661	-0.00718	-0.0077	-0.00823	-0.00867	-0.00914
											25.8433	4.864			25.8433	6.14726														3051.5	0.2151	0.22995	3051.5	0.2366	0.20269		1647.9	-0.000271558	-0.00232	-0.00341	-0.00437	-0.00509	-0.00591	-0.00659	-0.00715	-0.00767	-0.00819	-0.00863	-0.00911
											25.8926	4.86833			25.8926	6.15238														3051.6	0.21448	0.23033	3051.6	0.23645	0.20288		1648.87	-0.000272186	-0.00231	-0.0034	-0.00435	-0.00506	-0.00588	-0.00657	-0.00713	-0.00764	-0.00816	-0.0086	-0.00907
											25.9419	4.87265			25.9419	6.15748														3051.7	0.21401	0.23071	3051.7	0.23612	0.20285		1649.83	-0.000272953	-0.0023	-0.00339	-0.00433	-0.00503	-0.00586	-0.00654	-0.0071	-0.00761	-0.00813	-0.00857	-0.00904
											25.9912	4.87696			25.9912	6.16258														3051.8	0.21383	0.23101	3051.8	0.2356	0.20264		1650.8	-0.000273017	-0.00228	-0.00338	-0.00431	-0.00501	-0.00584	-0.00652	-0.00708	-0.00758	-0.0081	-0.00854	-0.00901
											26.0405	4.88126			26.0405	6.16766														3051.9	0.21406	0.23125	3051.9	0.23497	0.20234		1651.76	-0.000271118	-0.00227	-0.00336	-0.00429	-0.00498	-0.00581	-0.0065	-0.00705	-0.00754	-0.00807	-0.00851	-0.00897
											26.0898	4.88556			26.0898	6.17274														3052	0.21477	0.23154	3052	0.23433	0.20202		1652.72	-0.000266403	-0.00226	-0.00335	-0.00427	-0.00495	-0.00578	-0.00647	-0.00703	-0.00751	-0.00804	-0.00847	-0.00893
											26.1391	4.88985			26.1391	6.1778														3052.1	0.2159	0.23197	3052.1	0.2338	0.20174		1653.69	-0.000258819	-0.00224	-0.00333	-0.00425	-0.00492	-0.00575	-0.00644	-0.007	-0.00748	-0.008	-0.00843	-0.00889
											26.1884	4.89412			26.1884	6.18285														3052.2	0.21728	0.23257	3052.2	0.23345	0.20146		1654.65	-0.000249292	-0.00223	-0.00331	-0.00424	-0.0049	-0.00572	-0.00641	-0.00696	-0.00744	-0.00796	-0.00838	-0.00884
											26.2377	4.89839			26.2377	6.18789														3052.3	0.21863	0.23325	3052.3	0.23332	0.20107		1655.62	-0.000239545	-0.00222	-0.00329	-0.00422	-0.00488	-0.00569	-0.00638	-0.00693	-0.00741	-0.00792	-0.00834	-0.00879
											26.287	4.90265			26.287	6.19292														3052.4	0.21972	0.23389	3052.4	0.23341	0.20044		1656.58	-0.000231093	-0.0022	-0.00327	-0.0042	-0.00486	-0.00566	-0.00635	-0.0069	-0.00738	-0.00789	-0.0083	-0.00874
											26.3363	4.9069			26.3363	6.19794														3052.5	0.22045	0.23444	3052.5	0.23362	0.19948		1657.55	-0.00022486	-0.00219	-0.00325	-0.00418	-0.00485	-0.00564	-0.00633	-0.00687	-0.00735	-0.00785	-0.00826	-0.0087
											26.3856	4.91115			26.3856	6.20295														3052.6	0.22087	0.23496	3052.6	0.2338	0.19825		1658.51	-0.000220977	-0.00218	-0.00323	-0.00416	-0.00483	-0.00561	-0.0063	-0.00684	-0.00732	-0.00782	-0.00822	-0.00866
											26.4349	4.91538			26.4349	6.20795														3052.7	0.22117	0.23555	3052.7	0.23381	0.19696		1659.47	-0.00021882	-0.00217	-0.00322	-0.00413	-0.00482	-0.00559	-0.00628	-0.00681	-0.0073	-0.00778	-0.00819	-0.00863
											26.4842	4.91961			26.4842	6.21294														3052.8	0.22159	0.2363	3052.8	0.23359	0.19584		1660.44	-0.000217597	-0.00216	-0.0032	-0.00411	-0.0048	-0.00557	-0.00625	-0.00679	-0.00727	-0.00775	-0.00816	-0.0086
											26.5335	4.92382			26.5335	6.21791														3052.9	0.22227	0.23722	3052.9	0.23323	0.19505		1661.4	-0.000216341	-0.00215	-0.00319	-0.00409	-0.00478	-0.00555	-0.00623	-0.00676	-0.00724	-0.00772	-0.00814	-0.00856
											26.5828	4.92803			26.5828	6.22288														3053	0.22323	0.23823	3053	0.23286	0.19459		1662.37	-0.000214243	-0.00214	-0.00317	-0.00407	-0.00476	-0.00553	-0.0062	-0.00674	-0.00722	-0.00769	-0.00811	-0.00853
											26.6321	4.93223			26.6321	6.22784														3053.1	0.22433	0.23919	3053.1	0.2326	0.19436		1663.33	-0.000211218	-0.00213	-0.00316	-0.00406	-0.00474	-0.00551	-0.00618	-0.00671	-0.00719	-0.00767	-0.00809	-0.0085
											26.6814	4.93643			26.6814	6.23278														3053.2	0.2253	0.24001	3053.2	0.23251	0.19425		1664.29	-0.000207381	-0.00212	-0.00314	-0.00405	-0.00471	-0.00549	-0.00615	-0.00669	-0.00717	-0.00764	-0.00806	-0.00847
											26.7307	4.94061			26.7307	6.23772														3053.3	0.22589	0.24066	3053.3	0.23259	0.19418		1665.26	-0.000203596	-0.00212	-0.00313	-0.00404	-0.00469	-0.00548	-0.00613	-0.00667	-0.00715	-0.00762	-0.00804	-0.00845
											26.78	4.94479			26.78	6.24264														3053.4	0.22596	0.24114	3053.4	0.23275	0.19413		1666.22	-0.000200695	-0.00211	-0.00312	-0.00403	-0.00467	-0.00546	-0.0061	-0.00664	-0.00713	-0.00759	-0.00802	-0.00842
											26.8293	4.94895			26.8293	6.24755														3053.5	0.22563	0.24145	3053.5	0.23286	0.19402		1667.19	-0.000199108	-0.0021	-0.0031	-0.00402	-0.00465	-0.00544	-0.00608	-0.00662	-0.00711	-0.00757	-0.008	-0.0084
											26.8786	4.95311			26.8786	6.25246														3053.6	0.22516	0.24161	3053.6	0.23277	0.19377		1668.15	-0.000199561	-0.00209	-0.00309	-0.00401	-0.00463	-0.00543	-0.00606	-0.0066	-0.00709	-0.00755	-0.00798	-0.00837
											26.9279	4.95726			26.9279	6.25735														3053.7	0.22487	0.24165	3053.7	0.23235	0.1933		1669.12	-0.000202048	-0.00207	-0.00308	-0.004	-0.00461	-0.00541	-0.00604	-0.00658	-0.00707	-0.00753	-0.00796	-0.00835
											26.9772	4.96141			26.9772	6.26224														3053.8	0.22497	0.24162	3053.8	0.23159	0.19257		1670.08	-0.000206205	-0.00206	-0.00307	-0.00398	-0.0046	-0.0054	-0.00603	-0.00656	-0.00706	-0.00751	-0.00793	-0.00833
											27.0265	4.96554			27.0265	6.26711														3053.9	0.22548	0.24162	3053.9	0.23059	0.19169		1671.04	-0.000211387	-0.00205	-0.00306	-0.00397	-0.00458	-0.00538	-0.00601	-0.00654	-0.00703	-0.00748	-0.00791	-0.00831
											27.0758	4.96967			27.0758	6.27197														3054	0.22624	0.24169	3054	0.22955	0.19088		1672.01	-0.000216731	-0.00203	-0.00305	-0.00395	-0.00457	-0.00536	-0.00599	-0.00652	-0.00701	-0.00746	-0.00788	-0.00829
											27.1251	4.97378			27.1251	6.27683														3054.1	0.22699	0.24184	3054.1	0.22868	0.19041		1672.97	-0.000221416	-0.00202	-0.00304	-0.00393	-0.00455	-0.00535	-0.00597	-0.00649	-0.00698	-0.00743	-0.00785	-0.00826
											27.1744	4.97789			27.1744	6.28167														3054.2	0.22748	0.24207	3054.2	0.2281	0.19047		1673.94	-0.000224466	-0.002	-0.00302	-0.00391	-0.00453	-0.00533	-0.00594	-0.00646	-0.00695	-0.0074	-0.00782	-0.00823
											27.2237	4.982			27.2237	6.2865														3054.3	0.22757	0.24234	3054.3	0.2278	0.19107		1674.9	-0.000225449	-0.00199	-0.003	-0.00388	-0.00451	-0.0053	-0.00591	-0.00643	-0.00692	-0.00737	-0.00779	-0.0082
											27.273	4.98609			27.273	6.29132														3054.4	0.22724	0.2426	3054.4	0.22769	0.19202		1675.87	-0.000224524	-0.00197	-0.00298	-0.00386	-0.00449	-0.00527	-0.00588	-0.0064	-0.00688	-0.00733	-0.00775	-0.00816
											27.3223	4.99017			27.3223	6.29614														3054.5	0.22665	0.2428	3054.5	0.22766	0.19303		1676.83	-0.000222264	-0.00196	-0.00295	-0.00384	-0.00446	-0.00525	-0.00585	-0.00637	-0.00684	-0.0073	-0.00771	-0.00813
											27.3716	4.99425			27.3716	6.30094														3054.6	0.22607	0.24291	3054.6	0.22763	0.19383		1677.79	-0.000219715	-0.00195	-0.00293	-0.00381	-0.00444	-0.00522	-0.00582	-0.00635	-0.00681	-0.00727	-0.00768	-0.0081
											27.4209	4.99832			27.4209	6.30573														3054.7	0.22577	0.24292	3054.7	0.22758	0.19436		1678.76	-0.00021818	-0.00194	-0.00292	-0.0038	-0.00442	-0.00521	-0.0058	-0.00633	-0.00679	-0.00724	-0.00766	-0.00807
											27.4702	5.00238			27.4702	6.31051														3054.8	0.2259	0.24288	3054.8	0.22744	0.1947		1679.72	-0.000218829	-0.00193	-0.00291	-0.00378	-0.00441	-0.00519	-0.00578	-0.00631	-0.00677	-0.00723	-0.00764	-0.00805
											27.5195	5.00644			27.5195	6.31529														3054.9	0.22645	0.24286	3054.9	0.2271	0.19503		1680.69	-0.000222488	-0.00192	-0.00291	-0.00377	-0.0044	-0.00518	-0.00577	-0.0063	-0.00675	-0.00722	-0.00763	-0.00804
											27.5688	5.01048			27.5688	6.32005														3055	0.22725	0.24291	3055	0.22645	0.19553		1681.65	-0.000228819	-0.00191	-0.00292	-0.00376	-0.00439	-0.00518	-0.00576	-0.0063	-0.00675	-0.00721	-0.00763	-0.00804
											27.6181	5.01452			27.6181	6.3248														3055.1	0.22808	0.24306	3055.1	0.2255	0.19629		1682.62	-0.000237022	-0.00191	-0.00292	-0.00376	-0.00438	-0.00517	-0.00575	-0.00629	-0.00674	-0.00721	-0.00762	-0.00803
											27.6674	5.01855			27.6674	6.32954														3055.2	0.22879	0.24331	3055.2	0.22437	0.19733		1683.58	-0.000245102	-0.00191	-0.00292	-0.00375	-0.00437	-0.00516	-0.00574	-0.00629	-0.00673	-0.0072	-0.00762	-0.00803
											27.7167	5.02257			27.7167	6.33428														3055.3	0.2293	0.24364	3055.3	0.2233	0.19867		1684.54	-0.000250518	-0.0019	-0.00292	-0.00374	-0.00436	-0.00515	-0.00573	-0.00627	-0.00672	-0.00719	-0.0076	-0.00801
											27.766	5.02658			27.766	6.339														3055.4	0.22951	0.24403	3055.4	0.22254	0.20028		1685.51	-0.000251935	-0.00189	-0.0029	-0.00373	-0.00434	-0.00514	-0.00571	-0.00626	-0.00671	-0.00717	-0.00758	-0.00799
											27.8153	5.03059			27.8153	6.34372														3055.5	0.22933	0.24442	3055.5	0.22221	0.20208		1686.47	-0.000248607	-0.00189	-0.00288	-0.00371	-0.00432	-0.00512	-0.00569	-0.00623	-0.00669	-0.00714	-0.00756	-0.00796
											27.8646	5.03459			27.8646	6.34842														3055.6	0.22866	0.24471	3055.6	0.22229	0.20395		1687.44	-0.000241708	-0.00188	-0.00286	-0.00369	-0.00431	-0.00509	-0.00567	-0.00621	-0.00667	-0.00712	-0.00753	-0.00793
											27.9139	5.03858			27.9139	6.35311														3055.7	0.22749	0.24476	3055.7	0.22258	0.20572		1688.4	-0.000232906	-0.00186	-0.00283	-0.00367	-0.00429	-0.00507	-0.00565	-0.00618	-0.00664	-0.00709	-0.0075	-0.00791
											27.9632	5.04256			27.9632	6.3578														3055.8	0.22598	0.24444	3055.8	0.22288	0.2073		1689.37	-0.000224313	-0.00185	-0.00281	-0.00366	-0.00427	-0.00505	-0.00563	-0.00616	-0.00662	-0.00706	-0.00747	-0.00788
											28.0125	5.04654			28.0125	6.36247														3055.9	0.22445	0.24371	3055.9	0.22299	0.20864		1690.33	-0.000217229	-0.00184	-0.00279	-0.00364	-0.00425	-0.00503	-0.00561	-0.00614	-0.0066	-0.00704	-0.00745	-0.00786
											28.0618	5.0505			28.0618	6.36714														3056	0.22325	0.24267	3056	0.22283	0.20976		1691.29	-0.000212787	-0.00182	-0.00278	-0.00363	-0.00424	-0.00501	-0.0056	-0.00612	-0.00658	-0.00703	-0.00743	-0.00784
											28.1111	5.05446			28.1111	6.3718														3056.1	0.2226	0.24153	3056.1	0.22244	0.21068		1692.26	-0.000211583	-0.00181	-0.00276	-0.00362	-0.00423	-0.005	-0.00558	-0.00611	-0.00656	-0.00701	-0.00742	-0.00783
											28.1604	5.05842			28.1604	6.37644														3056.2	0.22251	0.24051	3056.2	0.22191	0.2114		1693.22	-0.000213559	-0.00179	-0.00275	-0.00361	-0.00421	-0.00498	-0.00557	-0.0061	-0.00655	-0.007	-0.0074	-0.00782
											28.2097	5.06236			28.2097	6.38108														3056.3	0.22282	0.23974	3056.3	0.22139	0.21189		1694.19	-0.000218295	-0.00178	-0.00275	-0.00361	-0.00421	-0.00497	-0.00557	-0.00609	-0.00655	-0.007	-0.0074	-0.00782
											28.259	5.0663			28.259	6.38571														3056.4	0.22331	0.23923	3056.4	0.22097	0.21211		1695.15	-0.00022511	-0.00176	-0.00274	-0.0036	-0.0042	-0.00496	-0.00556	-0.00609	-0.00654	-0.00699	-0.00739	-0.00782
											28.3083	5.07022			28.3083	6.39033														3056.5	0.22378	0.23891	3056.5	0.22071	0.21206		1696.12	-0.000232667	-0.00175	-0.00274	-0.0036	-0.00419	-0.00495	-0.00556	-0.00609	-0.00654	-0.00699	-0.00739	-0.00782
											28.3576	5.07415			28.3576	6.39493														3056.6	0.22415	0.23868	3056.6	0.22056	0.21181		1697.08	-0.00023957	-0.00174	-0.00274	-0.0036	-0.00418	-0.00495	-0.00556	-0.00609	-0.00654	-0.00699	-0.00739	-0.00783
											28.4069	5.07806			28.4069	6.39953														3056.7	0.22445	0.23845	3056.7	0.2205	0.21151		1698.04	-0.000244134	-0.00173	-0.00273	-0.00359	-0.00418	-0.00494	-0.00555	-0.00608	-0.00654	-0.00699	-0.0074	-0.00783
											28.4562	5.08197			28.4562	6.40412														3056.8	0.22475	0.23822	3056.8	0.22055	0.21128		1699.01	-0.00024519	-0.00171	-0.00272	-0.00359	-0.00417	-0.00494	-0.00555	-0.00607	-0.00653	-0.00698	-0.00739	-0.00782
											28.5055	5.08586			28.5055	6.4087														3056.9	0.22512	0.23808	3056.9	0.22082	0.21125		1699.97	-0.000241752	-0.0017	-0.00271	-0.00357	-0.00415	-0.00493	-0.00554	-0.00606	-0.00652	-0.00697	-0.00739	-0.00781
											28.5548	5.08976			28.5548	6.41328														3057	0.22558	0.23815	3057	0.22139	0.21144		1700.94	-0.000234196	-0.00169	-0.00269	-0.00356	-0.00414	-0.00492	-0.00552	-0.00604	-0.0065	-0.00695	-0.00737	-0.00779
											28.6041	5.09364			28.6041	6.41784														3057.1	0.22612	0.23854	3057.1	0.22233	0.21183		1701.9	-0.000223391	-0.00167	-0.00267	-0.00354	-0.00413	-0.00491	-0.0055	-0.00602	-0.00648	-0.00693	-0.00736	-0.00777
											28.6534	5.09751			28.6534	6.42239														3057.2	0.22671	0.23928	3057.2	0.22355	0.21233		1702.86	-0.000210945	-0.00166	-0.00265	-0.00351	-0.00411	-0.00489	-0.00548	-0.006	-0.00645	-0.0069	-0.00733	-0.00774
											28.7027	5.10138			28.7027	6.42693														3057.3	0.22737	0.24033	3057.3	0.22492	0.21283		1703.83	-0.000198672	-0.00164	-0.00263	-0.00349	-0.00409	-0.00487	-0.00546	-0.00598	-0.00643	-0.00687	-0.00731	-0.0077
											28.752	5.10524			28.752	6.43147														3057.4	0.22806	0.24161	3057.4	0.22624	0.21321		1704.79	-0.000187876	-0.00163	-0.00261	-0.00347	-0.00408	-0.00485	-0.00544	-0.00596	-0.00641	-0.00684	-0.00728	-0.00767
											28.8013	5.1091			28.8013	6.43599														3057.5	0.22867	0.24302	3057.5	0.22736	0.21336		1705.76	-0.000179491	-0.00162	-0.00259	-0.00345	-0.00407	-0.00483	-0.00542	-0.00594	-0.00638	-0.00681	-0.00725	-0.00765
											28.8506	5.11295			28.8506	6.44051														3057.6	0.22906	0.24443	3057.6	0.22817	0.21324		1706.72	-0.000174096	-0.00161	-0.00258	-0.00344	-0.00405	-0.00482	-0.0054	-0.00592	-0.00637	-0.00679	-0.00723	-0.00762
											28.8999	5.11678			28.8999	6.44502														3057.7	0.22908	0.24568	3057.7	0.22866	0.2129		1707.68	-0.00017175	-0.00161	-0.00257	-0.00343	-0.00404	-0.0048	-0.00538	-0.0059	-0.00635	-0.00677	-0.0072	-0.0076
											28.9492	5.12062			28.9492	6.44952														3057.8	0.22866	0.24665	3057.8	0.22895	0.21249		1708.65	-0.000172454	-0.0016	-0.00257	-0.00342	-0.00403	-0.00478	-0.00537	-0.00588	-0.00633	-0.00676	-0.00718	-0.00757
											28.9985	5.12444			28.9985	6.454														3057.9	0.22786	0.24736	3057.9	0.22921	0.21216		1709.61	-0.000175581	-0.0016	-0.00256	-0.00342	-0.00402	-0.00477	-0.00536	-0.00587	-0.00632	-0.00674	-0.00716	-0.00756
											29.0478	5.12826			29.0478	6.45848														3058	0.22683	0.24784	3058	0.22956	0.21198		1710.58	-0.000180625	-0.0016	-0.00256	-0.00341	-0.00402	-0.00476	-0.00534	-0.00585	-0.0063	-0.00673	-0.00714	-0.00754
											29.0971	5.13207			29.0971	6.46296														3058.1	0.22573	0.24817	3058.1	0.23003	0.21191		1711.54	-0.000187006	-0.00159	-0.00256	-0.00341	-0.00401	-0.00475	-0.00533	-0.00584	-0.00629	-0.00673	-0.00713	-0.00753
											29.1464	5.13587			29.1464	6.46742														3058.2	0.22472	0.24837	3058.2	0.23057	0.21184		1712.51	-0.000194301	-0.00159	-0.00255	-0.00341	-0.00401	-0.00474	-0.00533	-0.00584	-0.00629	-0.00672	-0.00712	-0.00753
											29.1957	5.13967			29.1957	6.47187														3058.3	0.22386	0.24846	3058.3	0.23104	0.21163		1713.47	-0.000201669	-0.00158	-0.00255	-0.0034	-0.004	-0.00473	-0.00532	-0.00583	-0.00628	-0.00671	-0.00711	-0.00752
											29.245	5.14345			29.245	6.47631														3058.4	0.22313	0.24848	3058.4	0.23134	0.21117		1714.43	-0.000208296	-0.00158	-0.00255	-0.00339	-0.004	-0.00472	-0.00531	-0.00583	-0.00627	-0.00671	-0.00711	-0.00752
											29.2943	5.14724			29.2943	6.48075														3058.5	0.22247	0.24849	3058.5	0.23141	0.21043		1715.4	-0.000212926	-0.00157	-0.00254	-0.00339	-0.004	-0.00471	-0.00531	-0.00582	-0.00627	-0.0067	-0.00711	-0.00752
											29.3436	5.15101			29.3436	6.48518														3058.6	0.22182	0.24852	3058.6	0.23125	0.20952		1716.36	-0.000214538	-0.00156	-0.00254	-0.00338	-0.00399	-0.0047	-0.0053	-0.00582	-0.00626	-0.0067	-0.00711	-0.00752
											29.3929	5.15478			29.3929	6.48959														3058.7	0.22113	0.24856	3058.7	0.2309	0.20866		1717.33	-0.000212218	-0.00155	-0.00253	-0.00337	-0.00399	-0.00469	-0.0053	-0.00581	-0.00626	-0.00669	-0.0071	-0.00751
											29.4422	5.15854			29.4422	6.494														3058.8	0.22038	0.24848	3058.8	0.23043	0.20809		1718.29	-0.000205753	-0.00155	-0.00252	-0.00336	-0.00398	-0.00468	-0.00529	-0.0058	-0.00625	-0.00667	-0.0071	-0.00749
											29.4915	5.16229			29.4915	6.4984														3058.9	0.21957	0.24813	3058.9	0.2299	0.20797		1719.26	-0.000195985	-0.00154	-0.00251	-0.00335	-0.00397	-0.00468	-0.00528	-0.00579	-0.00623	-0.00666	-0.00708	-0.00748
											29.5408	5.16603			29.5408	6.50279														3059	0.21874	0.24745	3059	0.22938	0.20832		1720.22	-0.000184158	-0.00153	-0.00249	-0.00333	-0.00396	-0.00467	-0.00527	-0.00577	-0.00621	-0.00664	-0.00707	-0.00745
											29.5901	5.16977			29.5901	6.50718														3059.1	0.21795	0.24648	3059.1	0.2289	0.20899		1721.18	-0.000171783	-0.00153	-0.00248	-0.00332	-0.00394	-0.00466	-0.00526	-0.00575	-0.00619	-0.00662	-0.00705	-0.00743
											29.6394	5.1735			29.6394	6.51155														3059.2	0.21724	0.24539	3059.2	0.22843	0.20984		1722.15	-0.000160646	-0.00152	-0.00246	-0.00331	-0.00392	-0.00465	-0.00525	-0.00573	-0.00618	-0.0066	-0.00703	-0.00741
											29.6887	5.17723			29.6887	6.51592														3059.3	0.21666	0.24433	3059.3	0.22793	0.21074		1723.11	-0.000151817	-0.00151	-0.00245	-0.0033	-0.00391	-0.00464	-0.00523	-0.00572	-0.00616	-0.00658	-0.00701	-0.0074
											29.738	5.18094			29.738	6.52027														3059.4	0.21629	0.24338	3059.4	0.22736	0.21161		1724.08	-0.000146267	-0.0015	-0.00244	-0.00329	-0.0039	-0.00463	-0.00523	-0.00571	-0.00615	-0.00657	-0.007	-0.00739
											29.7873	5.18465			29.7873	6.52462														3059.5	0.21626	0.24256	3059.5	0.22668	0.21238		1725.04	-0.000144732	-0.00149	-0.00243	-0.00329	-0.00389	-0.00463	-0.00522	-0.0057	-0.00614	-0.00657	-0.00699	-0.00738
											29.8366	5.18836			29.8366	6.52896														3059.6	0.2166	0.24187	3059.6	0.22586	0.21298		1726.01	-0.000146889	-0.00148	-0.00243	-0.00328	-0.00388	-0.00464	-0.00522	-0.0057	-0.00614	-0.00657	-0.00699	-0.00738
											29.8859	5.19205			29.8859	6.53329														3059.7	0.21726	0.24129	3059.7	0.22491	0.21338		1726.97	-0.000152364	-0.00148	-0.00243	-0.00329	-0.00388	-0.00464	-0.00522	-0.0057	-0.00615	-0.00658	-0.007	-0.00739
											29.9352	5.19574			29.9352	6.53761														3059.8	0.21804	0.24076	3059.8	0.22388	0.21364		1727.93	-0.000160062	-0.00148	-0.00243	-0.00329	-0.00389	-0.00465	-0.00522	-0.00571	-0.00616	-0.00659	-0.00701	-0.0074
											29.9845	5.19943			29.9845	6.54193														3059.9	0.21873	0.24026	3059.9	0.22285	0.21386		1728.9	-0.000168541	-0.00148	-0.00244	-0.0033	-0.0039	-0.00466	-0.00523	-0.00572	-0.00617	-0.00661	-0.00702	-0.00742
											30	5.20058			30	6.54328														3060	0.21917	0.23982	3060	0.22194	0.21414		1729.86	-0.000176595	-0.00148	-0.00245	-0.0033	-0.00391	-0.00467	-0.00524	-0.00574	-0.00618	-0.00663	-0.00704	-0.00744
											30.0338	5.2031			30.0338	6.54623														3060.1	0.21937	0.23954	3060.1	0.22126	0.21449		1730.83	-0.00018299	-0.00149	-0.00246	-0.00331	-0.00392	-0.00468	-0.00525	-0.00575	-0.0062	-0.00665	-0.00705	-0.00746
											30.0831	5.20677			30.0831	6.55053														3060.2	0.21942	0.23949	3060.2	0.22086	0.21484		1731.79	-0.000187259	-0.00149	-0.00247	-0.00332	-0.00393	-0.00469	-0.00527	-0.00577	-0.00621	-0.00667	-0.00707	-0.00748
											30.1324	5.21043			30.1324	6.55482														3060.3	0.21941	0.23971	3060.3	0.2207	0.21509		1732.76	-0.000189006	-0.00149	-0.00249	-0.00333	-0.00395	-0.00469	-0.00528	-0.00578	-0.00623	-0.00669	-0.00709	-0.00751
											30.1817	5.21409			30.1817	6.5591														3060.4	0.21938	0.24011	3060.4	0.22064	0.21521		1733.72	-0.000188859	-0.0015	-0.0025	-0.00334	-0.00396	-0.0047	-0.0053	-0.0058	-0.00624	-0.00671	-0.00711	-0.00753
											30.231	5.21774			30.231	6.56337														3060.5	0.21931	0.24062	3060.5	0.22056	0.21522		1734.68	-0.000187619	-0.0015	-0.00252	-0.00335	-0.00398	-0.00471	-0.00532	-0.00581	-0.00626	-0.00673	-0.00713	-0.00755
											30.2803	5.22138			30.2803	6.56763														3060.6	0.21916	0.24112	3060.6	0.2204	0.21516		1735.65	-0.000186298	-0.0015	-0.00253	-0.00337	-0.004	-0.00472	-0.00534	-0.00583	-0.00628	-0.00675	-0.00715	-0.00757
											30.3296	5.22501			30.3296	6.57189														3060.7	0.21895	0.24155	3060.7	0.22016	0.21502		1736.61	-0.000185797	-0.00151	-0.00254	-0.00338	-0.00401	-0.00473	-0.00536	-0.00585	-0.0063	-0.00676	-0.00717	-0.00758
											30.3789	5.22864			30.3789	6.57613														3060.8	0.21871	0.24189	3060.8	0.21991	0.21476		1737.58	-0.000186493	-0.00152	-0.00255	-0.00339	-0.00403	-0.00474	-0.00537	-0.00586	-0.00632	-0.00677	-0.00719	-0.0076
											30.4282	5.23226			30.4282	6.58037														3060.9	0.21847	0.24215	3060.9	0.21967	0.21431		1738.54	-0.000188406	-0.00152	-0.00256	-0.00341	-0.00404	-0.00476	-0.00539	-0.00588	-0.00633	-0.00678	-0.00721	-0.00761
											30.4775	5.23588			30.4775	6.5846														3061	0.21823	0.24236	3061	0.2194	0.21366		1739.51	-0.0001915	-0.00153	-0.00257	-0.00342	-0.00405	-0.00477	-0.0054	-0.0059	-0.00635	-0.0068	-0.00722	-0.00762
											30.5268	5.23948			30.5268	6.58882														3061.1	0.21799	0.24258	3061.1	0.2191	0.21284		1740.47	-0.00019514	-0.00154	-0.00258	-0.00343	-0.00407	-0.00479	-0.00542	-0.00592	-0.00637	-0.00681	-0.00724	-0.00764
											30.5761	5.24308			30.5761	6.59304														3061.2	0.21774	0.24283	3061.2	0.21879	0.21193		1741.43	-0.000199124	-0.00155	-0.00258	-0.00345	-0.00408	-0.0048	-0.00544	-0.00593	-0.00639	-0.00683	-0.00726	-0.00765
											30.6254	5.24668			30.6254	6.59724														3061.3	0.21748	0.24313	3061.3	0.21854	0.21105		1742.4	-0.000202863	-0.00155	-0.00259	-0.00346	-0.00409	-0.00482	-0.00545	-0.00595	-0.00641	-0.00684	-0.00728	-0.00767
											30.6747	5.25027			30.6747	6.60144														3061.4	0.21722	0.24343	3061.4	0.21841	0.21034		1743.36	-0.000206106	-0.00156	-0.0026	-0.00347	-0.0041	-0.00484	-0.00547	-0.00596	-0.00642	-0.00686	-0.00729	-0.00768
											30.724	5.25385			30.724	6.60563														3061.5	0.21694	0.24364	3061.5	0.21839	0.20985		1744.33	-0.000208614	-0.00156	-0.0026	-0.00348	-0.00411	-0.00485	-0.00548	-0.00598	-0.00644	-0.00687	-0.00731	-0.0077
											30.7733	5.25742			30.7733	6.60981														3061.6	0.21664	0.2436	3061.6	0.21847	0.20953		1745.29	-0.000210441	-0.00157	-0.00261	-0.00349	-0.00412	-0.00486	-0.00549	-0.00599	-0.00645	-0.00689	-0.00733	-0.00771
											30.8226	5.26099			30.8226	6.61398														3061.7	0.21631	0.24323	3061.7	0.21864	0.20926		1746.26	-0.000211949	-0.00157	-0.00261	-0.00349	-0.00413	-0.00488	-0.00551	-0.006	-0.00647	-0.0069	-0.00734	-0.00773
											30.8719	5.26455			30.8719	6.61815														3061.8	0.21593	0.24251	3061.8	0.21895	0.20892		1747.22	-0.000213312	-0.00157	-0.00262	-0.0035	-0.00413	-0.00489	-0.00552	-0.00601	-0.00648	-0.00691	-0.00735	-0.00774
											30.9212	5.26811			30.9212	6.6223														3061.9	0.21553	0.24158	3061.9	0.21946	0.20851		1748.18	-0.000215087	-0.00157	-0.00262	-0.00351	-0.00414	-0.0049	-0.00553	-0.00602	-0.00649	-0.00693	-0.00736	-0.00776
											30.9705	5.27165			30.9705	6.62645														3062	0.21511	0.24063	3062	0.22018	0.20812		1749.15	-0.000217433	-0.00158	-0.00263	-0.00352	-0.00415	-0.00491	-0.00554	-0.00603	-0.0065	-0.00694	-0.00737	-0.00778
											31.0198	5.2752			31.0198	6.63059														3062.1	0.21468	0.23984	3062.1	0.221	0.20784		1750.11	-0.000220442	-0.00158	-0.00263	-0.00353	-0.00415	-0.00492	-0.00555	-0.00604	-0.00651	-0.00695	-0.00738	-0.00779
											31.0691	5.27873			31.0691	6.63472														3062.2	0.21419	0.23931	3062.2	0.22175	0.20768		1751.08	-0.000223579	-0.00158	-0.00263	-0.00354	-0.00416	-0.00493	-0.00556	-0.00605	-0.00652	-0.00696	-0.00739	-0.0078
											31.1184	5.28226			31.1184	6.63885														3062.3	0.21362	0.23907	3062.3	0.22236	0.20759		1752.04	-0.000226215	-0.00158	-0.00264	-0.00355	-0.00416	-0.00493	-0.00556	-0.00606	-0.00652	-0.00696	-0.0074	-0.00781
											31.1677	5.28578			31.1677	6.64297														3062.4	0.21299	0.23913	3062.4	0.22285	0.20749		1753.01	-0.000227565	-0.00158	-0.00264	-0.00355	-0.00417	-0.00494	-0.00556	-0.00606	-0.00652	-0.00696	-0.0074	-0.00782
											31.217	5.2893			31.217	6.64707														3062.5	0.21245	0.23952	3062.5	0.22337	0.20733		1753.97	-0.000227289	-0.00158	-0.00264	-0.00355	-0.00417	-0.00494	-0.00557	-0.00606	-0.00652	-0.00696	-0.0074	-0.00782
											31.2663	5.29281			31.2663	6.65117														3062.6	0.21222	0.24024	3062.6	0.22406	0.20707		1754.93	-0.000225309	-0.00158	-0.00263	-0.00355	-0.00416	-0.00494	-0.00556	-0.00606	-0.00652	-0.00696	-0.00739	-0.00782
											31.3156	5.29631			31.3156	6.65527														3062.7	0.21246	0.24128	3062.7	0.22497	0.20671		1755.9	-0.000222145	-0.00158	-0.00263	-0.00355	-0.00416	-0.00494	-0.00556	-0.00605	-0.00651	-0.00696	-0.00739	-0.00782
											31.3649	5.29981			31.3649	6.65935														3062.8	0.21322	0.24255	3062.8	0.22605	0.20633		1756.86	-0.00021855	-0.00157	-0.00263	-0.00354	-0.00415	-0.00493	-0.00556	-0.00605	-0.00651	-0.00696	-0.00738	-0.00781
											31.4142	5.3033			31.4142	6.66343														3062.9	0.2144	0.24393	3062.9	0.22722	0.20602		1757.83	-0.000215418	-0.00157	-0.00263	-0.00353	-0.00415	-0.00493	-0.00556	-0.00604	-0.00651	-0.00696	-0.00738	-0.00781
											31.4635	5.30678			31.4635	6.6675														3063	0.21582	0.24527	3063	0.22834	0.20592		1758.79	-0.000213685	-0.00157	-0.00263	-0.00353	-0.00414	-0.00493	-0.00556	-0.00604	-0.00651	-0.00696	-0.00738	-0.0078
											31.5128	5.31026			31.5128	6.67156														3063.1	0.21736	0.24641	3063.1	0.22934	0.20607		1759.76	-0.000213651	-0.00157	-0.00263	-0.00353	-0.00414	-0.00493	-0.00556	-0.00604	-0.00652	-0.00696	-0.00738	-0.0078
											31.5621	5.31373			31.5621	6.67561														3063.2	0.21895	0.24722	3063.2	0.23015	0.20641		1760.72	-0.000215182	-0.00157	-0.00263	-0.00353	-0.00414	-0.00493	-0.00556	-0.00604	-0.00652	-0.00697	-0.00738	-0.0078
											31.6114	5.31719			31.6114	6.67966														3063.3	0.22061	0.24766	3063.3	0.23078	0.20677		1761.68	-0.000217855	-0.00157	-0.00263	-0.00353	-0.00414	-0.00494	-0.00556	-0.00604	-0.00653	-0.00697	-0.00738	-0.0078
											31.6607	5.32065			31.6607	6.6837														3063.4	0.22231	0.24779	3063.4	0.2313	0.20701		1762.65	-0.000220884	-0.00158	-0.00263	-0.00353	-0.00415	-0.00494	-0.00556	-0.00604	-0.00653	-0.00698	-0.00739	-0.0078
											31.71	5.32411			31.71	6.68773														3063.5	0.22399	0.24773	3063.5	0.23185	0.20705		1763.61	-0.00022376	-0.00158	-0.00263	-0.00354	-0.00415	-0.00494	-0.00556	-0.00605	-0.00654	-0.00699	-0.00739	-0.00781
											31.7593	5.32755			31.7593	6.69175														3063.6	0.22557	0.24759	3063.6	0.23249	0.20695		1764.58	-0.000226177	-0.00159	-0.00264	-0.00354	-0.00416	-0.00494	-0.00556	-0.00605	-0.00655	-0.00699	-0.00739	-0.00781
											31.8086	5.33099			31.8086	6.69577														3063.7	0.22697	0.24738	3063.7	0.23323	0.20687		1765.54	-0.000228393	-0.00159	-0.00264	-0.00354	-0.00417	-0.00494	-0.00556	-0.00606	-0.00655	-0.00699	-0.0074	-0.00782
											31.8579	5.33443			31.8579	6.69978														3063.8	0.2282	0.24705	3063.8	0.23403	0.20692		1766.51	-0.000230586	-0.00159	-0.00264	-0.00355	-0.00417	-0.00494	-0.00556	-0.00606	-0.00656	-0.007	-0.0074	-0.00782
											31.9072	5.33785			31.9072	6.70378														3063.9	0.2293	0.24651	3063.9	0.23482	0.20713		1767.47	-0.000233202	-0.00159	-0.00264	-0.00355	-0.00418	-0.00494	-0.00557	-0.00607	-0.00656	-0.007	-0.00741	-0.00783
											31.9565	5.34127			31.9565	6.70777														3064	0.23026	0.24575	3064	0.23555	0.20738		1768.43	-0.000236113	-0.00159	-0.00264	-0.00355	-0.00419	-0.00494	-0.00557	-0.00608	-0.00657	-0.00701	-0.00742	-0.00784
											32.0058	5.34469			32.0058	6.71175														3064.1	0.23107	0.24485	3064.1	0.23617	0.20754		1769.4	-0.000238996	-0.00159	-0.00265	-0.00356	-0.00419	-0.00495	-0.00558	-0.00609	-0.00658	-0.00701	-0.00743	-0.00786
											32.0551	5.3481			32.0551	6.71573														3064.2	0.23169	0.24397	3064.2	0.23666	0.20753		1770.36	-0.000240919	-0.00159	-0.00265	-0.00356	-0.00419	-0.00495	-0.00559	-0.0061	-0.00658	-0.00702	-0.00744	-0.00787
											32.1043	5.3515			32.1043	6.7197														3064.3	0.23216	0.24326	3064.3	0.23702	0.20731		1771.33	-0.000240617	-0.00159	-0.00265	-0.00356	-0.00419	-0.00496	-0.0056	-0.00611	-0.00659	-0.00703	-0.00744	-0.00788
											32.1536	5.3549			32.1536	6.72366														3064.4	0.2325	0.24277	3064.4	0.23732	0.20688		1772.29	-0.000237183	-0.00158	-0.00265	-0.00356	-0.00419	-0.00496	-0.0056	-0.00611	-0.00659	-0.00703	-0.00745	-0.00789
											32.203	5.35829			32.203	6.72762														3064.5	0.23276	0.24245	3064.5	0.2377	0.20625		1773.25	-0.000230592	-0.00158	-0.00265	-0.00356	-0.00419	-0.00496	-0.0056	-0.00611	-0.00659	-0.00703	-0.00744	-0.00789
											32.2522	5.36167			32.2522	6.73157														3064.6	0.23301	0.24222	3064.6	0.23825	0.20548		1774.22	-0.000221135	-0.00158	-0.00264	-0.00356	-0.00418	-0.00495	-0.00559	-0.0061	-0.00658	-0.00702	-0.00744	-0.00788
											32.3015	5.36505			32.3015	6.73551														3064.7	0.23335	0.24198	3064.7	0.23903	0.20472		1775.18	-0.000210088	-0.00157	-0.00263	-0.00355	-0.00417	-0.00495	-0.00558	-0.00608	-0.00657	-0.00702	-0.00743	-0.00787
											32.3509	5.36842			32.3509	6.73944														3064.8	0.2339	0.24171	3064.8	0.23995	0.20412		1776.15	-0.000198994	-0.00157	-0.00262	-0.00354	-0.00417	-0.00494	-0.00557	-0.00607	-0.00656	-0.00701	-0.00742	-0.00785
											32.4001	5.37179			32.4001	6.74337														3064.9	0.23469	0.24143	3064.9	0.24088	0.20385		1777.11	-0.00018937	-0.00156	-0.00261	-0.00354	-0.00416	-0.00493	-0.00556	-0.00606	-0.00655	-0.007	-0.00741	-0.00784
											32.4494	5.37515			32.4494	6.74728														3065	0.23563	0.24117	3065	0.24165	0.20394		1778.08	-0.000182329	-0.00156	-0.0026	-0.00353	-0.00416	-0.00492	-0.00555	-0.00605	-0.00654	-0.00699	-0.00741	-0.00783
											32.4988	5.3785			32.4988	6.75119														3065.1	0.2365	0.24092	3065.1	0.2421	0.20435		1779.04	-0.000178442	-0.00155	-0.00259	-0.00353	-0.00416	-0.00492	-0.00555	-0.00605	-0.00654	-0.00699	-0.0074	-0.00782
											32.5481	5.38185			32.5481	6.7551														3065.2	0.23711	0.24066	3065.2	0.24213	0.20495		1780	-0.000177857	-0.00155	-0.00259	-0.00353	-0.00416	-0.00492	-0.00555	-0.00605	-0.00654	-0.00699	-0.0074	-0.00782
											32.5973	5.38519			32.5973	6.75899														3065.3	0.2374	0.24036	3065.3	0.24169	0.20558		1780.97	-0.000180139	-0.00155	-0.00259	-0.00353	-0.00416	-0.00493	-0.00555	-0.00605	-0.00654	-0.00699	-0.0074	-0.00783
											32.6467	5.38853			32.6467	6.76288														3065.4	0.23744	0.24001	3065.4	0.24081	0.20615		1781.93	-0.000184842	-0.00156	-0.00259	-0.00354	-0.00416	-0.00493	-0.00555	-0.00606	-0.00654	-0.00699	-0.0074	-0.00783
											32.696	5.39186			32.696	6.76676														3065.5	0.23736	0.2396	3065.5	0.23958	0.2066		1782.9	-0.000191035	-0.00156	-0.0026	-0.00354	-0.00416	-0.00494	-0.00556	-0.00606	-0.00655	-0.007	-0.00741	-0.00784
											32.7452	5.39519			32.7452	6.77064														3065.6	0.23722	0.23913	3065.6	0.23807	0.20691		1783.86	-0.000198015	-0.00157	-0.00261	-0.00354	-0.00417	-0.00494	-0.00556	-0.00607	-0.00656	-0.007	-0.00741	-0.00784
											32.7945	5.3985			32.7945	6.7745														3065.7	0.23703	0.23854	3065.7	0.2363	0.20704		1784.83	-0.000205209	-0.00157	-0.00261	-0.00355	-0.00417	-0.00495	-0.00557	-0.00608	-0.00656	-0.00701	-0.00742	-0.00784
											32.8438	5.40182			32.8438	6.77836														3065.8	0.23673	0.23787	3065.8	0.23431	0.20695		1785.79	-0.000212243	-0.00158	-0.00262	-0.00355	-0.00418	-0.00496	-0.00558	-0.00609	-0.00657	-0.00701	-0.00742	-0.00785
											32.8931	5.40512			32.8931	6.78222														3065.9	0.2363	0.23718	3065.9	0.23218	0.20663		1786.75	-0.0002187	-0.00158	-0.00263	-0.00356	-0.00419	-0.00497	-0.00559	-0.0061	-0.00657	-0.00702	-0.00743	-0.00785
											32.9424	5.40842			32.9424	6.78606														3066	0.23574	0.23657	3066	0.23009	0.2061		1787.72	-0.000224208	-0.00159	-0.00264	-0.00356	-0.00419	-0.00497	-0.0056	-0.0061	-0.00658	-0.00703	-0.00744	-0.00786
											32.9917	5.41172			32.9917	6.7899														3066.1	0.23509	0.23611	3066.1	0.22826	0.20549		1788.68	-0.000228281	-0.00159	-0.00264	-0.00357	-0.0042	-0.00498	-0.0056	-0.00611	-0.00659	-0.00703	-0.00745	-0.00786
											33.041	5.41501			33.041	6.79373														3066.2	0.23435	0.2358	3066.2	0.22683	0.20496		1789.65	-0.000230356	-0.00159	-0.00265	-0.00357	-0.0042	-0.00498	-0.00561	-0.00612	-0.00659	-0.00704	-0.00745	-0.00787
											33.0903	5.41829			33.0903	6.79756														3066.3	0.23351	0.23563	3066.3	0.22584	0.2046		1790.61	-0.000230004	-0.00159	-0.00265	-0.00357	-0.0042	-0.00499	-0.00561	-0.00612	-0.0066	-0.00704	-0.00746	-0.00788
											33.1396	5.42157			33.1396	6.80137														3066.4	0.23263	0.23566	3066.4	0.2252	0.20446		1791.58	-0.000227442	-0.00158	-0.00266	-0.00357	-0.0042	-0.00499	-0.00561	-0.00612	-0.0066	-0.00705	-0.00746	-0.00788
											33.1889	5.42484			33.1889	6.80518														3066.5	0.23178	0.23598	3066.5	0.22482	0.20451		1792.54	-0.000223102	-0.00158	-0.00266	-0.00357	-0.0042	-0.00499	-0.00561	-0.00612	-0.00659	-0.00705	-0.00747	-0.00789
											33.2382	5.42811			33.2382	6.80898														3066.6	0.23105	0.23662	3066.6	0.22463	0.20469		1793.5	-0.00021805	-0.00158	-0.00266	-0.00357	-0.0042	-0.00499	-0.00561	-0.00612	-0.00659	-0.00705	-0.00747	-0.00789
											33.2875	5.43137			33.2875	6.81278														3066.7	0.23046	0.23753	3066.7	0.22462	0.20492		1794.47	-0.000213323	-0.00158	-0.00266	-0.00357	-0.0042	-0.00499	-0.00561	-0.00611	-0.00658	-0.00704	-0.00747	-0.00789
											33.3368	5.43462			33.3368	6.81657														3066.8	0.22991	0.23858	3066.8	0.22479	0.20508		1795.43	-0.000209881	-0.00158	-0.00266	-0.00357	-0.00421	-0.00498	-0.0056	-0.00611	-0.00658	-0.00704	-0.00747	-0.00789
											33.3861	5.43787			33.3861	6.82035														3066.9	0.22927	0.23965	3066.9	0.22507	0.20503		1796.4	-0.00020806	-0.00158	-0.00266	-0.00357	-0.00421	-0.00498	-0.0056	-0.00611	-0.00657	-0.00704	-0.00747	-0.0079
											33.4354	5.44111			33.4354	6.82413														3067	0.22843	0.24071	3067	0.22537	0.20471		1797.36	-0.000207467	-0.00159	-0.00266	-0.00358	-0.00422	-0.00499	-0.0056	-0.00611	-0.00657	-0.00704	-0.00747	-0.0079
											33.4847	5.44435			33.4847	6.82789														3067.1	0.22746	0.24172	3067.1	0.22557	0.20415		1798.33	-0.000207611	-0.00159	-0.00266	-0.00358	-0.00422	-0.00499	-0.0056	-0.0061	-0.00657	-0.00704	-0.00747	-0.00789
[truncated: 9,328 more rows]
[truncated: 52 more columns]

## Sheet: Figure 4
Figure 4d												Figure 4e			Figure 4f			Figure 4g				Figure 4h
[truncated: 1,001 more rows]

## Sheet: Figure 5
Figure 5b							Figure 5c			Figure 5f						Figure 5i						Figure 5m												Figure 5o						Figure 5q
[truncated: 11 more rows]
[truncated: 17 more columns]

[truncated: 8 more sheets: Figure 7, Figure 9, Figure S1-S8, Figure S9-S19, Figure S21-25, Figure S27-30, Figure S38-47, Figure S49-60]
